# Supplementary material for: Host habitat shapes the gut microbiomes of insular reptilian hosts in the Philippines
Source: ISME Commun. 2025 Sep 4;5(1):ycaf141. doi: 10.1093/ismeco/ycaf141 (PMC12456179; doi:10.1093/ismeco/ycaf141)
Supplement: 2025_08_06_Smith_et_al_Supp_Table1_ycaf141 [file 2025_08_06_smith_et_al_supp_table1_ycaf141.xlsx]

## Sheet: Supp. Table 1 Metadata
SampleID	SpeciesID	HostFamily	HostSubOrder	HostOrder	Island	County	FaunalRegion	SubFaunalRegions	Latitude	Longitude	Island Size (km2)	Year	Habitat	Microhabitat	AgeClass	Sex	Mass (g)	SnoutVentLength (mm)	Code for Supp. Fig. 4	Removed due to low sequence counts (<1,000)?	Notes
2018.097CDS7918	Brachymeles kadwa	Scincidae	Lacertilia	Squamata	Luzon	Gattaran	Luzon	Nasipping	17.9701	121.654	109965	2017	Burrowing	Burrowing	Adult	Female	Not Included	Not Included	Not Included	No	Removed from analyses poor data quality
2018.098CDS7937	Eutropis multifasciata	Scincidae	Lacertilia	Squamata	Luzon	Gattaran	Luzon	Nasipping	17.9701	121.654	109965	2017	Ground	Ground	Adult	Female	Not Included	Not Included	Not Included	No	Removed from analyses poor data quality
2018.099CDS7964	Brachymeles kadwa	Scincidae	Lacertilia	Squamata	Luzon	Gattaran	Luzon	Nasipping	17.9701	121.654	109965	2017	Burrowing	Burrowing	Adult	Male	Not Included	Not Included	Not Included	No	Removed from analyses poor data quality
2018.100CDS7977	Cyclocorus lineatus	Colubridae	Serpentes	Squamata	Luzon	Gattaran	Luzon	Nasipping	17.9701	121.654	109965	2017	Ground	Ground	Adult	Female	Not Included	Not Included	Not Included	No	Removed from analyses poor data quality
2018.101CDS7996	Cyclocorus lineatus	Colubridae	Serpentes	Squamata	Luzon	Gattaran	Luzon	Nasipping	17.9701	121.654	109965	2017	Ground	Ground	Unknown	Male	Not Included	Not Included	Not Included	No	Removed from analyses poor data quality
2018.102CDS7997	Cyclocorus lineatus	Colubridae	Serpentes	Squamata	Luzon	Gattaran	Luzon	Nasipping	17.9701	121.654	109965	2017	Ground	Ground	Unknown	Female	Not Included	Not Included	Not Included	No	Removed from analyses poor data quality
2018.103CDS7998	Draco spilopterus	Agamidae	Lacertilia	Squamata	Luzon	Gattaran	Luzon	Nasipping	17.9701	121.654	109965	2017	Arboreal	Upper Level Arboreal	Unknown	Female	Not Included	Not Included	Not Included	No	Removed from analyses poor data quality
2018.104CDS8670	Hemidactylus frenatus	Gekkonidae	Lacertilia	Squamata	Luzon	Gattaran	Luzon	Nasipping	17.9701	121.654	109965	2017	Arboreal	Saxicolous	Adult	Male	Not Included	Not Included	Not Included	No	Removed from analyses poor data quality
2018.105CDS8672	Hemidactylus platyurus	Gekkonidae	Lacertilia	Squamata	Luzon	Gattaran	Luzon	Nasipping	17.9701	121.654	109965	2017	Arboreal	Saxicolous	Unknown	Unknown	Not Included	Not Included	Not Included	No	Removed from analyses poor data quality
2018.106CDS8673	Gekko kikuchii	Gekkonidae	Lacertilia	Squamata	Luzon	Gattaran	Luzon	Nasipping	17.9701	121.654	109965	2017	Arboreal	Saxicolous	Juvenile	Unknown	Not Included	Not Included	Not Included	No	Removed from analyses poor data quality
2018.107CDS8750	Bronchocela marmorata	Agamidae	Lacertilia	Squamata	Luzon	Gattaran	Luzon	Nasipping	17.9701	121.654	109965	2017	Arboreal	Upper Level Arboreal	Adult	Female	Not Included	Not Included	Not Included	No	Removed from analyses poor data quality
2018.108CDS8751	Eutropis multicarinata	Scincidae	Lacertilia	Squamata	Luzon	Gattaran	Luzon	Nasipping	17.9701	121.654	109965	2017	Ground	Ground	Unknown	Unknown	Not Included	Not Included	Not Included	No	Removed from analyses poor data quality
2018.109CDS8752	Gekko cf. kikuchii	Gekkonidae	Lacertilia	Squamata	Luzon	Gattaran	Luzon	Nasipping	17.9701	121.654	109965	2017	Arboreal	Saxicolous	Adult	Female	Not Included	Not Included	Not Included	No	Removed from analyses poor data quality
2018.110CDS8753	Ahaetulla prasina	Colubridae	Serpentes	Squamata	Luzon	Gattaran	Luzon	Nasipping	17.9701	121.654	109965	2017	Arboreal	Upper Level Arboreal	Adult	Male	Not Included	Not Included	Not Included	No	Removed from analyses poor data quality
2018.111CDS8754	Hemidactylus platyurus	Gekkonidae	Lacertilia	Squamata	Luzon	Gattaran	Luzon	Nasipping	17.9701	121.654	109965	2017	Arboreal	Saxicolous	Unknown	Unknown	Not Included	Not Included	Not Included	No	Removed from analyses poor data quality
2018.112CDS8755	Ahaetulla prasina	Colubridae	Serpentes	Squamata	Luzon	Gattaran	Luzon	Nasipping	17.9701	121.654	109965	2017	Arboreal	Upper Level Arboreal	Unknown	Unknown	Not Included	Not Included	Not Included	No	Removed from analyses poor data quality
2018.113CDS8756	Ahaetulla prasina	Colubridae	Serpentes	Squamata	Luzon	Gattaran	Luzon	Nasipping	17.9701	121.654	109965	2017	Arboreal	Upper Level Arboreal	Adult	Male	Not Included	Not Included	Not Included	No	Removed from analyses poor data quality
2018.114CDS8757	Chrysopelea paradisi	Colubridae	Serpentes	Squamata	Luzon	Gattaran	Luzon	Nasipping	17.9701	121.654	109965	2017	Arboreal	Upper Level Arboreal	Adult	Female	Not Included	Not Included	Not Included	No	Removed from analyses poor data quality
2018.115CDS9096	Psammodynastes pulverulentus	Lamprophiidae	Serpentes	Squamata	Luzon	Quezon	Luzon	Bicol	14.0758	122.769	109965	2017	Ground	Ground	Unknown	Female	Not Included	Not Included	Not Included	No	Removed from analyses poor data quality
2018.116CDS9097	Lycodon capucinus	Colubridae	Serpentes	Squamata	Luzon	Quezon	Luzon	Palali	16.4623	121.22	109965	2017	Arboreal	Lower Level Arboreal	Juvenile	Unknown	Not Included	Not Included	Not Included	No	Removed from analyses poor data quality
2018.117CDS9098	Brachymeles muntingkamay	Scincidae	Lacertilia	Squamata	Luzon	Quezon	Luzon	Palali	16.4623	121.22	109965	2017	Burrowing	Burrowing	Adult	Female	Not Included	Not Included	Not Included	No	Removed from analyses poor data quality
2018.118CDS9099	Brachymeles muntingkamay	Scincidae	Lacertilia	Squamata	Luzon	Quezon	Luzon	Palali	16.4623	121.22	109965	2017	Burrowing	Burrowing	Adult	Female	Not Included	Not Included	Not Included	No	Removed from analyses poor data quality
2018.119CDS9100	Brachymeles muntingkamay	Scincidae	Lacertilia	Squamata	Luzon	Quezon	Luzon	Palali	16.4623	121.22	109965	2017	Burrowing	Burrowing	Unknown	Unknown	Not Included	Not Included	Not Included	No	Removed from analyses poor data quality
2018.120CDS9101	Brachymeles muntingkamay	Scincidae	Lacertilia	Squamata	Luzon	Quezon	Luzon	Palali	16.4623	121.22	109965	2017	Burrowing	Burrowing	Unknown	Female	Not Included	Not Included	Not Included	No	Removed from analyses poor data quality
2018.121CDS9102	Brachymeles muntingkamay	Scincidae	Lacertilia	Squamata	Luzon	Quezon	Luzon	Palali	16.4623	121.22	109965	2017	Burrowing	Burrowing	Unknown	Unknown	Not Included	Not Included	Not Included	No	Removed from analyses poor data quality
2018.122CDS9103	Brachymeles muntingkamay	Scincidae	Lacertilia	Squamata	Luzon	Quezon	Luzon	Palali	16.4623	121.22	109965	2017	Burrowing	Burrowing	Unknown	Unknown	Not Included	Not Included	Not Included	No	Removed from analyses poor data quality
2018.123CDS9104	Cyrtodactylus philippinicus	Gekkonidae	Lacertilia	Squamata	Luzon	Quezon	Luzon	Palali	16.4623	121.22	109965	2017	Arboreal	Saxicolous	Juvenile	Unknown	Not Included	Not Included	Not Included	No	Removed from analyses poor data quality
2018.124CDS9105	Psammodynastes pulverulentus	Lamprophiidae	Serpentes	Squamata	Luzon	Quezon	Luzon	Palali	16.4623	121.22	109965	2017	Ground	Ground	Unknown	Female	Not Included	Not Included	Not Included	No	Removed from analyses poor data quality
2018.125CDS9117	Brachymeles bicolor	Scincidae	Lacertilia	Squamata	Luzon	Quezon	Luzon	Palali	16.4623	121.22	109965	2017	Burrowing	Burrowing	Juvenile	Unknown	Not Included	Not Included	Not Included	No	Removed from analyses poor data quality
2018.126CDS9127	Cyrtodactylus philippinicus	Gekkonidae	Lacertilia	Squamata	Luzon	Quezon	Luzon	Palali	16.4623	121.22	109965	2017	Arboreal	Saxicolous	Unknown	Male	Not Included	Not Included	Not Included	No	Removed from analyses poor data quality
2018.127CDS9128	Cyrtodactylus philippinicus	Gekkonidae	Lacertilia	Squamata	Luzon	Quezon	Luzon	Palali	16.4623	121.22	109965	2017	Arboreal	Saxicolous	Adult	Female	Not Included	Not Included	Not Included	No	Removed from analyses poor data quality
2018.128CDS9133	Brachymeles muntingkamay	Scincidae	Lacertilia	Squamata	Luzon	Quezon	Luzon	Palali	16.4623	121.22	109965	2017	Burrowing	Burrowing	Adult	Female	Not Included	Not Included	Not Included	No	Removed from analyses poor data quality
2018.129CDS9134	Brachymeles muntingkamay	Scincidae	Lacertilia	Squamata	Luzon	Quezon	Luzon	Palali	16.4623	121.22	109965	2017	Burrowing	Burrowing	Unknown	Unknown	Not Included	Not Included	Not Included	No	Removed from analyses poor data quality
2018.130CDS9135	Brachymeles muntingkamay	Scincidae	Lacertilia	Squamata	Luzon	Quezon	Luzon	Palali	16.4623	121.22	109965	2017	Burrowing	Burrowing	Adult	Female	Not Included	Not Included	Not Included	No	Removed from analyses poor data quality
2018.131CDS9136	Brachymeles muntingkamay	Scincidae	Lacertilia	Squamata	Luzon	Quezon	Luzon	Palali	16.4623	121.22	109965	2017	Burrowing	Burrowing	Adult	Female	Not Included	Not Included	Not Included	No	Removed from analyses poor data quality
2018.132CDS9137	Brachymeles muntingkamay	Scincidae	Lacertilia	Squamata	Luzon	Quezon	Luzon	Palali	16.4623	121.22	109965	2017	Burrowing	Burrowing	Unknown	Unknown	Not Included	Not Included	Not Included	No	Removed from analyses poor data quality
2018.133CDS9138	Brachymeles muntingkamay	Scincidae	Lacertilia	Squamata	Luzon	Quezon	Luzon	Palali	16.4623	121.22	109965	2017	Burrowing	Burrowing	Adult	Female	Not Included	Not Included	Not Included	No	Removed from analyses poor data quality
2018.134CDS9139	Brachymeles muntingkamay	Scincidae	Lacertilia	Squamata	Luzon	Quezon	Luzon	Palali	16.4623	121.22	109965	2017	Burrowing	Burrowing	Unknown	Unknown	Not Included	Not Included	Not Included	Yes
2018.135CDS9140	Brachymeles muntingkamay	Scincidae	Lacertilia	Squamata	Luzon	Quezon	Luzon	Palali	16.4623	121.22	109965	2017	Burrowing	Burrowing	Adult	Female	Not Included	Not Included	Not Included	Yes
2018.136CDS9146	Hemidactylus frenatus	Gekkonidae	Lacertilia	Squamata	Luzon	Quezon	Luzon	Palali	16.4623	121.22	109965	2017	Arboreal	Saxicolous	Unknown	Unknown	Not Included	Not Included	Not Included	Yes
2018.137CDS9147	Brachymeles bicolor	Scincidae	Lacertilia	Squamata	Luzon	Quezon	Luzon	Palali	16.4623	121.22	109965	2017	Burrowing	Burrowing	Unknown	Unknown	3.1	80	D1	No
2018.138CDS9148	Brachymeles muntingkamay	Scincidae	Lacertilia	Squamata	Luzon	Quezon	Luzon	Palali	16.4623	121.22	109965	2017	Burrowing	Burrowing	Adult	Female	1.9	83	D2	No
2018.139CDS9149	Brachymeles muntingkamay	Scincidae	Lacertilia	Squamata	Luzon	Quezon	Luzon	Palali	16.4623	121.22	109965	2017	Burrowing	Burrowing	Unknown	Unknown	1.1	75	D3	No
2018.140CDS9150	Brachymeles muntingkamay	Scincidae	Lacertilia	Squamata	Luzon	Quezon	Luzon	Palali	16.4623	121.22	109965	2017	Burrowing	Burrowing	Adult	Female	1.4	80	D4	No
2018.141CDS9151	Brachymeles muntingkamay	Scincidae	Lacertilia	Squamata	Luzon	Quezon	Luzon	Palali	16.4623	121.22	109965	2017	Burrowing	Burrowing	Unknown	Unknown	0.9	55	D5	No
2018.142CDS9152	Brachymeles muntingkamay	Scincidae	Lacertilia	Squamata	Luzon	Quezon	Luzon	Palali	16.4623	121.22	109965	2017	Burrowing	Burrowing	Unknown	Unknown	0.6	58	D6	No
2018.143CDS9153	Brachymeles muntingkamay	Scincidae	Lacertilia	Squamata	Luzon	Quezon	Luzon	Palali	16.4623	121.22	109965	2017	Burrowing	Burrowing	Unknown	Unknown	0.9	81	D7	No
2018.144CDS9155	Malayotyphlops sp. 1	Typhlopidae	Serpentes	Squamata	Luzon	Quezon	Luzon	Palali	16.4623	121.22	109965	2017	Burrowing	Burrowing	Unknown	Unknown	3.6	210	D8	No	Assigned Malayotyphlops luzonensis for phylo analyses
2018.145CDS9156	Malayotyphlops sp. 2	Typhlopidae	Serpentes	Squamata	Luzon	Quezon	Luzon	Palali	16.4623	121.22	109965	2017	Burrowing	Burrowing	Unknown	Unknown	1.8	127	D9	No	Assigned Malayotyphlops ruficaudus for phylo analyses
2018.146CDS9157	Malayotyphlops sp. 2	Typhlopidae	Serpentes	Squamata	Luzon	Quezon	Luzon	Palali	16.4623	121.22	109965	2017	Burrowing	Burrowing	Unknown	Unknown	2.2	144	D10	No	Assigned Malayotyphlops ruficaudus for phylo analyses
2018.147EDE72	Brachymeles muntingkamay	Scincidae	Lacertilia	Squamata	Luzon	Quezon	Luzon	Palali	16.4623	121.22	109965	2017	Burrowing	Burrowing	Adult	Female	3.4	74	D11	No
2018.148EDE73	Cyrtodactylus philippinicus	Gekkonidae	Lacertilia	Squamata	Luzon	Quezon	Luzon	Palali	16.4623	121.22	109965	2017	Arboreal	Saxicolous	Unknown	Male	8.2	80	D12	No
2018.149EDE74	Cyrtodactylus philippinicus	Gekkonidae	Lacertilia	Squamata	Luzon	Quezon	Luzon	Palali	16.4623	121.22	109965	2017	Arboreal	Saxicolous	Unknown	Male	11.8	90	D13	No
2018.150EDE76	Cyrtodactylus philippinicus	Gekkonidae	Lacertilia	Squamata	Luzon	Quezon	Luzon	Palali	16.4623	121.22	109965	2017	Arboreal	Saxicolous	Unknown	Unknown	5.2	68	D14	No
2018.151EDE77	Gekko mindorensis	Gekkonidae	Lacertilia	Squamata	Luzon	Quezon	Luzon	Palali	16.4623	121.22	109965	2017	Arboreal	Saxicolous	Unknown	Female	3.2	65	D15	No
2018.152EDE78	Gekko mindorensis	Gekkonidae	Lacertilia	Squamata	Luzon	Quezon	Luzon	Palali	16.4623	121.22	109965	2017	Arboreal	Saxicolous	Unknown	Female	9.9	84	D16	No
2018.153EDE79	Gekko mindorensis	Gekkonidae	Lacertilia	Squamata	Luzon	Quezon	Luzon	Palali	16.4623	121.22	109965	2017	Arboreal	Saxicolous	Adult	Female	7.1	N/A	D17	No
2018.154EDE80	Gekko mindorensis	Gekkonidae	Lacertilia	Squamata	Luzon	Quezon	Luzon	Palali	16.4623	121.22	109965	2017	Arboreal	Saxicolous	Unknown	Male	N/A	N/A	D18	No
2018.155EDE81	Brachymeles muntingkamay	Scincidae	Lacertilia	Squamata	Luzon	Quezon	Luzon	Palali	16.4623	121.22	109965	2017	Burrowing	Burrowing	Unknown	Unknown	1.7	68	D19	No
2018.156EDE82	Calamaria gervaisii	Colubridae	Serpentes	Squamata	Luzon	Quezon	Luzon	Palali	16.4623	121.22	109965	2017	Burrowing	Burrowing	Unknown	Unknown	4.6	58	D20	No
2018.157ESF183	Ahaetulla prasina	Colubridae	Serpentes	Squamata	Luzon	Labo	Luzon	Bicol	17.9701	121.654	109965	2016	Arboreal	Upper Level Arboreal	Adult	Female	63.8	897	D21	No
2018.159ESF187	Hydrosaurus pustulatus	Agamidae	Lacertilia	Squamata	Luzon	Labo	Luzon	Bicol	14.0758	122.769	109965	2016	Arboreal	Saxicolous	Adult	Unknown	109	115	D22	No
2018.160ESF125	Hydrosaurus pustulatus	Agamidae	Lacertilia	Squamata	Luzon	Labo	Luzon	Bicol	14.0758	122.769	109965	2016	Arboreal	Saxicolous	Adult	Unknown	142	162	D23	No
2018.161ESF196	Boiga dendrophila	Colubridae	Serpentes	Squamata	Luzon	Labo	Luzon	Bicol	14.0758	122.769	109965	2016	Arboreal	Lower Level Arboreal	Adult	Male	157.9	1210	D24	No
2018.162ESF197	Coelognathus erythrurus	Colubridae	Serpentes	Squamata	Luzon	Labo	Luzon	Bicol	14.0758	122.769	109965	2016	Ground	Ground	Adult	Female	414.7	1120	D25	No
2018.163CDS7633	Dendrelaphis philippinensis	Colubridae	Serpentes	Squamata	Luzon	Labo	Luzon	Bicol	14.0758	122.769	109965	2016	Arboreal	Lower Level Arboreal	Adult	Female	113.5	10	D26	No
2018.164ESF257	Tropidophorus grayi	Scincidae	Lacertilia	Squamata	Luzon	Labo	Luzon	Bicol	14.0758	122.769	109965	2016	Ground	Ground	Adult	Unknown	31.9	105	D27	No
2018.165ESF258	Tropidophorus grayi	Scincidae	Lacertilia	Squamata	Luzon	Labo	Luzon	Bicol	14.0758	122.769	109965	2016	Ground	Ground	Unknown	Unknown	N/A	N/A	D28	No
2018.166CDS7636	Ahaetulla prasina	Colubridae	Serpentes	Squamata	Luzon	Labo	Luzon	Bicol	14.0758	122.769	109965	2016	Arboreal	Upper Level Arboreal	Adult	Male	29.8	730	D29	No
2018.167ESF259	Ahaetulla prasina	Colubridae	Serpentes	Squamata	Luzon	Labo	Luzon	Bicol	14.0758	122.769	109965	2016	Arboreal	Upper Level Arboreal	Adult	Female	75.2	989	D30	No
2018.169ESF255	Boiga cf. drapiezii	Colubridae	Serpentes	Squamata	Luzon	Labo	Luzon	Bicol	14.0758	122.769	109965	2016	Arboreal	Upper Level Arboreal	Adult	Unknown	57.3	1033	D31	No	Assigned Boiga drapiezii for phylo analyses
2018.170CDS7635	Cuora amboinensis	Geoemydidae	Cryptodira	Testudines	Luzon	Labo	Luzon	Bicol	14.0758	122.769	109965	2016	Aquatic	Freshwater	Unknown	Unknown	Not Included	Not Included	Not Included	Yes
2018.171CDS7634	Draco spilopterus	Agamidae	Lacertilia	Squamata	Luzon	Labo	Luzon	Bicol	14.0758	122.769	109965	2016	Arboreal	Upper Level Arboreal	Adult	Female	5.1	69	D32	No
2018.172ESF256	Draco spilopterus	Agamidae	Lacertilia	Squamata	Luzon	Labo	Luzon	Bicol	14.0758	122.769	109965	2016	Arboreal	Upper Level Arboreal	Adult	Male	4.7	72	D33	No
2018.173CDS7699	Cyrtodactylus philippinicus	Gekkonidae	Lacertilia	Squamata	Luzon	Labo	Luzon	Bicol	14.0758	122.769	109965	2016	Arboreal	Saxicolous	Adult	Male	11	83	D34	No
2018.174CDS7695	Draco spilopterus	Agamidae	Lacertilia	Squamata	Luzon	Labo	Luzon	Bicol	14.0758	122.769	109965	2016	Arboreal	Upper Level Arboreal	Adult	Female	10.1	N/A	D35	No
2018.176CDS7697	Cuora amboinensis	Geoemydidae	Cryptodira	Testudines	Luzon	Labo	Luzon	Bicol	14.0758	122.769	109965	2016	Aquatic	Freshwater	Unknown	Unknown	N/A	N/A	D36	No	Removed from phylo analyses
2018.177CDS7698	Cuora amboinensis	Geoemydidae	Cryptodira	Testudines	Luzon	Labo	Luzon	Bicol	14.0758	122.769	109965	2016	Aquatic	Freshwater	Unknown	Unknown	N/A	N/A	D37	No	Removed from phylo analyses
2018.178CDS7696	Cuora amboinensis	Geoemydidae	Cryptodira	Testudines	Luzon	Labo	Luzon	Bicol	14.0758	122.769	109965	2016	Aquatic	Freshwater	Unknown	Unknown	N/A	N/A	D38	No	Removed from phylo analyses
2018.179CDS8359	Hydrosaurus pustulatus	Agamidae	Lacertilia	Squamata	Luzon	Labo	Luzon	Bicol	14.0758	122.769	109965	2016	Arboreal	Saxicolous	Adult	Unknown	N/A	N/A	D39	No
2018.180CDS8361	Cyclocorus lineatus	Colubridae	Serpentes	Squamata	Luzon	Labo	Luzon	Bicol	14.0758	122.769	109965	2016	Ground	Ground	Adult	Female	6.5	212	D40	No
2018.181CDS8383	Cuora amboinensis	Geoemydidae	Cryptodira	Testudines	Luzon	Labo	Luzon	Bicol	14.0758	122.769	109965	2016	Aquatic	Freshwater	Unknown	Unknown	413.2	N/A	D41	No	Removed from phylo analyses
2018.182CDS8493	Cerberus rynchops	Homalopsidae	Serpentes	Squamata	Luzon	Labo	Luzon	Bicol	14.0758	122.769	109965	2016	Aquatic	Marine	Unknown	Unknown	Not Included	Not Included	Not Included	Yes
2018.183CDS8494	Cerberus rynchops	Homalopsidae	Serpentes	Squamata	Luzon	Labo	Luzon	Bicol	14.0758	122.769	109965	2016	Aquatic	Marine	Unknown	Unknown	134.05	532	D42	No
2018.184CDS8479	Cerberus rynchops	Homalopsidae	Serpentes	Squamata	Luzon	Labo	Luzon	Bicol	14.0758	122.769	109965	2016	Aquatic	Marine	Unknown	Unknown	47.2	410	D43	No
2018.185CDS8495	Boiga dendrophila	Colubridae	Serpentes	Squamata	Luzon	Labo	Luzon	Bicol	14.0758	122.769	109965	2016	Arboreal	Lower Level Arboreal	Adult	Male	226.96	1023	D44	No
2018.186CDS8496	Cuora amboinensis	Geoemydidae	Cryptodira	Testudines	Luzon	Labo	Luzon	Bicol	14.0758	122.769	109965	2016	Aquatic	Freshwater	Unknown	Unknown	N/A	N/A	D45	No	Removed from phylo analyses
2018.187CDS8480	Ptyas luzonensis	Colubridae	Serpentes	Squamata	Luzon	Labo	Luzon	Bicol	14.0758	122.769	109965	2016	Ground	Ground	Adult	Female	500	1285	D46	No
2018.188CDS8498	Ahaetulla prasina	Colubridae	Serpentes	Squamata	Luzon	Labo	Luzon	Bicol	14.0758	122.769	109965	2016	Arboreal	Upper Level Arboreal	Adult	Male	25.88	795	D47	No
2018.189CDS8499	Ahaetulla prasina	Colubridae	Serpentes	Squamata	Luzon	Labo	Luzon	Bicol	14.0758	122.769	109965	2016	Arboreal	Upper Level Arboreal	Adult	Unknown	71.9	945	D48	No
2018.190CDS8500	Dendrelaphis sp.	Colubridae	Serpentes	Squamata	Luzon	Labo	Luzon	Bicol	14.0758	122.769	109965	2016	Arboreal	Lower Level Arboreal	Adult	Male	44.06	630	D49	No	Assigned Dendrelaphis luzonensis for phylo analyses
2018.191CDS8501	Boiga drapiezii	Colubridae	Serpentes	Squamata	Luzon	Labo	Luzon	Bicol	14.0758	122.769	109965	2016	Arboreal	Upper Level Arboreal	Adult	Female	17.14	651	D50	No
2018.192CDS8497	Cuora amboinensis	Geoemydidae	Cryptodira	Testudines	Luzon	Labo	Luzon	Bicol	14.0758	122.769	109965	2016	Aquatic	Freshwater	Unknown	Unknown	N/A	N/A	D51	No	Removed from phylo analyses
2018.231CDS8502	Gonocephalus sp.	Agamidae	Lacertilia	Squamata	Luzon	Labo	Luzon	Bicol	14.0758	122.769	109965	2016	Arboreal	Upper Level Arboreal	Adult	Unknown	Not Included	Not Included	Not Included	Yes
2018.232CDS8576	Draco spilopterus	Agamidae	Lacertilia	Squamata	Luzon	Labo	Luzon	Bicol	14.0758	122.769	109965	2016	Arboreal	Upper Level Arboreal	Adult	Female	6.14	78	D52	No
2018.233CDS8577	Cuora amboinensis	Geoemydidae	Cryptodira	Testudines	Luzon	Labo	Luzon	Bicol	14.0758	122.769	109965	2016	Aquatic	Freshwater	Unknown	Unknown	N/A	N/A	D53	No	Removed from phylo analyses
2018.234CDS8575	Draco spilopterus	Agamidae	Lacertilia	Squamata	Luzon	Labo	Luzon	Bicol	14.0758	122.769	109965	2016	Arboreal	Upper Level Arboreal	Adult	Male	Not Included	Not Included	Not Included	Yes
2018.235CDS8574	Hydrosaurus pustulatus	Agamidae	Lacertilia	Squamata	Luzon	Labo	Luzon	Bicol	14.0758	122.769	109965	2016	Arboreal	Saxicolous	Juvenile	Unknown	Not Included	Not Included	Not Included	Yes
2018.236CDS8573	Eutropis multicarinata	Scincidae	Lacertilia	Squamata	Luzon	Labo	Luzon	Bicol	14.0758	122.769	109965	2016	Ground	Ground	Adult	Female	Not Included	Not Included	Not Included	Yes
2018.237CDS8572	Ahaetulla prasina	Colubridae	Serpentes	Squamata	Luzon	Labo	Luzon	Bicol	14.0758	122.769	109965	2016	Arboreal	Upper Level Arboreal	Adult	Male	14.58	556	D54	No
2018.239CDS8644	Draco spilopterus	Agamidae	Lacertilia	Squamata	Luzon	Labo	Luzon	Bicol	14.0758	122.769	109965	2016	Arboreal	Upper Level Arboreal	Adult	Male	Not Included	Not Included	Not Included	Yes
2018.240CDS8641	Cyrtodactylus philippinicus	Gekkonidae	Lacertilia	Squamata	Luzon	Labo	Luzon	Bicol	14.0758	122.769	109965	2016	Arboreal	Saxicolous	Adult	Male	9.41	83	D55	No
2018.241CDS8634	Cyrtodactylus philippinicus	Gekkonidae	Lacertilia	Squamata	Luzon	Labo	Luzon	Bicol	14.0758	122.769	109965	2016	Arboreal	Saxicolous	Adult	Male	11.51	87	D56	No
2018.242CDS8658	Ahaetulla prasina	Colubridae	Serpentes	Squamata	Luzon	Labo	Luzon	Bicol	14.0758	122.769	109965	2016	Arboreal	Upper Level Arboreal	Adult	Female	60.36	890	D57	No
2018.243CDS8640	Tropidophorus grayi	Scincidae	Lacertilia	Squamata	Luzon	Labo	Luzon	Bicol	14.0758	122.769	109965	2016	Ground	Ground	Adult	Unknown	30.14	104	D58	No
2018.244CDS8651	Brachymeles kadwa	Scincidae	Lacertilia	Squamata	Luzon	Albay	Luzon	Bicol	13.3148	123.695	109965	2016	Burrowing	Burrowing	Adult	Male	33.62	126	D59	No
2018.245CDS8647	Dendrelaphis luzonensis	Colubridae	Serpentes	Squamata	Luzon	Labo	Luzon	Bicol	14.0758	122.769	109965	2016	Arboreal	Lower Level Arboreal	Adult	Male	26.47	496	D60	No
2018.246CDS8643	Dendrelaphis luzonensis	Colubridae	Serpentes	Squamata	Luzon	Labo	Luzon	Bicol	14.0758	122.769	109965	2016	Arboreal	Lower Level Arboreal	Adult	Unknown	47.83	662	D61	No
2018.247CDS8654	Brachymeles kadwa	Scincidae	Lacertilia	Squamata	Luzon	Albay	Luzon	Bicol	13.3148	123.695	109965	2016	Burrowing	Burrowing	Adult	Male	14.79	98	D62	No
2018.248CDS8659	Ptyas luzonensis	Colubridae	Serpentes	Squamata	Luzon	Labo	Luzon	Bicol	14.0758	122.769	109965	2016	Ground	Ground	Adult	Female	390	1224	D63	No
2018.249CDS8657	Cuora amboinensis	Geoemydidae	Cryptodira	Testudines	Luzon	Labo	Luzon	Bicol	14.0758	122.769	109965	2016	Aquatic	Freshwater	Unknown	Unknown	53.85	N/A	D64	No	Removed from phylo analyses
2018.250CDS8656	Brachymeles kadwa	Scincidae	Lacertilia	Squamata	Luzon	Albay	Luzon	Bicol	13.3148	123.695	109965	2016	Burrowing	Burrowing	Adult	Female	20.75	122	D65	No
2018.251CDS8655	Brachymeles kadwa	Scincidae	Lacertilia	Squamata	Luzon	Albay	Luzon	Bicol	13.3148	123.695	109965	2016	Burrowing	Burrowing	Adult	Male	Not Included	Not Included	Not Included	Yes
2018.252CDS8646	Tropidophorus grayi	Scincidae	Lacertilia	Squamata	Luzon	Labo	Luzon	Bicol	14.0758	122.769	109965	2016	Ground	Ground	Adult	Female	26.73	103	D66	No
2018.253CDS8649	Draco spilopterus	Agamidae	Lacertilia	Squamata	Luzon	Labo	Luzon	Bicol	14.0758	122.769	109965	2016	Arboreal	Upper Level Arboreal	Adult	Male	4.41	N/A	D67	No
2018.254CDS8661	Ptyas luzonensis	Colubridae	Serpentes	Squamata	Luzon	Labo	Luzon	Bicol	14.0758	122.769	109965	2016	Ground	Ground	Adult	Male	Not Included	Not Included	Not Included	Yes
2018.255CDS8660	Ptyas luzonensis	Colubridae	Serpentes	Squamata	Luzon	Labo	Luzon	Bicol	14.0758	122.769	109965	2016	Ground	Ground	Adult	Female	490	1279	D68	No
2018.256CDS8662	Ptyas luzonensis	Colubridae	Serpentes	Squamata	Luzon	Labo	Luzon	Bicol	14.0758	122.769	109965	2016	Ground	Ground	Adult	Male	Not Included	Not Included	Not Included	Yes
2018.257CDS8977	Dendrelaphis marenae	Colubridae	Serpentes	Squamata	Luzon	Tabaco	Luzon	Bicol	13.3056	123.689	109965	2016	Arboreal	Lower Level Arboreal	Adult	Male	23.4	590	D69	No
2018.258CDS8979	Dendrelaphis philippinensis	Colubridae	Serpentes	Squamata	Luzon	Tabaco	Luzon	Bicol	13.3056	123.689	109965	2016	Arboreal	Lower Level Arboreal	Adult	Female	146.8	837	D70	No
2018.259CDS8984	Trimeresurus flavomaculatus	Viperidae	Serpentes	Squamata	Luzon	Tabaco	Luzon	Bicol	13.3056	123.689	109965	2016	Arboreal	Upper Level Arboreal	Adult	Male	18.7	370	D71	No
2018.260CDS8992	Cyrtodactylus philippinicus	Gekkonidae	Lacertilia	Squamata	Luzon	Albay	Luzon	Bicol	13.3148	123.695	109965	2016	Arboreal	Saxicolous	Adult	Female	11.4	85	D72	No
2018.261CDS8983	Trimeresurus flavomaculatus	Viperidae	Serpentes	Squamata	Luzon	Tabaco	Luzon	Bicol	13.3056	123.689	109965	2016	Arboreal	Upper Level Arboreal	Adult	Female	15.9	75	D73	No
2018.262CDS8982	Trimeresurus flavomaculatus	Viperidae	Serpentes	Squamata	Luzon	Tabaco	Luzon	Bicol	13.3056	123.689	109965	2016	Arboreal	Upper Level Arboreal	Adult	Female	17.3	322	D74	No
2018.263CDS8978	Dendrelaphis marenae	Colubridae	Serpentes	Squamata	Luzon	Tabaco	Luzon	Bicol	13.3056	123.689	109965	2016	Arboreal	Lower Level Arboreal	Adult	Male	13.9	480	D75	No
2018.264CDS8976	Dendrelaphis philippinensis	Colubridae	Serpentes	Squamata	Luzon	Tabaco	Luzon	Bicol	13.3056	123.689	109965	2016	Arboreal	Lower Level Arboreal	Adult	Male	42.1	620	D76	No
2018.265CDS8981	Cyrtodactylus philippinicus	Gekkonidae	Lacertilia	Squamata	Luzon	Albay	Luzon	Bicol	13.3148	123.695	109965	2016	Arboreal	Saxicolous	Adult	Female	3.9	62	D77	No
2018.266CDS8991	Cyrtodactylus philippinicus	Gekkonidae	Lacertilia	Squamata	Luzon	Albay	Luzon	Bicol	13.3148	123.695	109965	2016	Arboreal	Saxicolous	Adult	Male	9.8	85	D78	No
2018.267CDS9074	Cyclocorus lineatus	Colubridae	Serpentes	Squamata	Negros	Valencia	NegrosPanay	Valencia	9.28753	123.209	13310	2016	Ground	Ground	Adult	Male	29.6	355	C1	No
2018.268CDS9073	Cyclocorus lineatus	Colubridae	Serpentes	Squamata	Negros	Valencia	NegrosPanay	Valencia	9.28753	123.209	13310	2016	Ground	Ground	Adult	Female	30	351	C2	No
2018.269CDS9076	Boiga cf. philippina	Colubridae	Serpentes	Squamata	Negros	Valencia	NegrosPanay	Valencia	9.28753	123.209	13310	2016	Arboreal	Upper Level Arboreal	Adult	Unknown	70.1	1025	C3	No	Assigned Boiga philippina for phylo analyses
2018.270CDS9075	Dendrelaphis cf. marenae	Colubridae	Serpentes	Squamata	Negros	Valencia	NegrosPanay	Valencia	9.28753	123.209	13310	2016	Arboreal	Lower Level Arboreal	Adult	Female	34.5	575	C4	No	Assigned Dendrelaphis marenae for phylo analyses
2018.271CDS9047	Dendrelaphis cf. philippinensis	Colubridae	Serpentes	Squamata	Negros	Valencia	NegrosPanay	Valencia	9.28753	123.209	13310	2016	Arboreal	Lower Level Arboreal	Adult	Male	51	650	C5	No	Assigned Dendrelaphis philippinensis for phylo analyses
2018.272CDS9048	Hemidactylus platyurus	Gekkonidae	Lacertilia	Squamata	Negros	Valencia	NegrosPanay	Valencia	9.28753	123.209	13310	2016	Arboreal	Saxicolous	Adult	Unknown	4.3	55	C6	No
2018.273CDS9045	Bronchocela marmorata	Agamidae	Lacertilia	Squamata	Negros	Valencia	NegrosPanay	Valencia	9.28753	123.209	13310	2016	Arboreal	Upper Level Arboreal	Adult	Unknown	11.1	87	C7	No
2018.274CDS9044	Bronchocela marmorata	Agamidae	Lacertilia	Squamata	Negros	Valencia	NegrosPanay	Valencia	9.28753	123.209	13310	2016	Arboreal	Upper Level Arboreal	Adult	Unknown	9.4	89	C8	No
2018.275CDS9032	Dendrelaphis cf. philippinensis	Colubridae	Serpentes	Squamata	Negros	Valencia	NegrosPanay	Valencia	9.28753	123.209	13310	2016	Arboreal	Lower Level Arboreal	Adult	Female	27.3	635	C9	No	Assigned Dendrelaphis philippinensis for phylo analyses
2018.276NAH248	Bronchocela marmorata	Agamidae	Lacertilia	Squamata	Luzon	Albay	Luzon	Bicol	13.3148	123.695	109965	2017	Arboreal	Upper Level Arboreal	Juvenile	Unknown	6.06	70	D79	No
2018.277NAH249	Bronchocela marmorata	Agamidae	Lacertilia	Squamata	Luzon	Albay	Luzon	Bicol	13.3148	123.695	109965	2017	Arboreal	Upper Level Arboreal	Adult	Female	19.74	104	D80	No
2018.278NAH250	Cyrtodactylus philippinicus	Gekkonidae	Lacertilia	Squamata	Luzon	Albay	Luzon	Bicol	13.3148	123.695	109965	2017	Arboreal	Saxicolous	Adult	Male	10.3	84	D81	No
2018.279NAH251	Cyclocorus lineatus	Colubridae	Serpentes	Squamata	Luzon	Albay	Luzon	Bicol	13.3148	123.695	109965	2017	Ground	Ground	Adult	Female	61.17	460	D82	No
2018.280NAH368	Coelognathus erythrurus	Colubridae	Serpentes	Squamata	Luzon	Albay	Luzon	Bicol	13.3148	123.695	109965	2017	Ground	Ground	Adult	Male	104.5	801	D83	No
2018.281NAH369	Bronchocela marmorata	Agamidae	Lacertilia	Squamata	Luzon	Albay	Luzon	Bicol	13.3148	123.695	109965	2017	Arboreal	Upper Level Arboreal	Adult	Male	37.6	121	D84	No
2018.282NAH335	Naja philippinensis	Elapidae	Serpentes	Squamata	Luzon	Albay	Luzon	Bicol	13.3148	123.695	109965	2017	Ground	Ground	Adult	Male	550.2	N/A	D85	No
2018.283NAH370	Gonocephalus sp.	Agamidae	Lacertilia	Squamata	Luzon	Albay	Luzon	Bicol	13.3148	123.695	109965	2017	Arboreal	Upper Level Arboreal	Adult	Male	54.2	117	D86	No	Assigned Gonocephalus sophiae for phylo analyses
2018.284NAH371	Trimeresurus flavomaculatus	Viperidae	Serpentes	Squamata	Luzon	Albay	Luzon	Bicol	13.3148	123.695	109965	2017	Arboreal	Upper Level Arboreal	Adult	Female	78.5	576	D87	No
2018.285NAH599	Ptyas luzonensis	Colubridae	Serpentes	Squamata	Luzon	Albay	Luzon	Bicol	13.3148	123.695	109965	2017	Ground	Ground	Adult	Female	1050	1640	D88	No
2018.286NAH600	Gonocephalus sp.	Agamidae	Lacertilia	Squamata	Luzon	Albay	Luzon	Bicol	13.3148	123.695	109965	2017	Arboreal	Upper Level Arboreal	Adult	Male	59.7	120	D89	No	Assigned Gonocephalus sophiae for phylo analyses
2018.287CDS9028	Ptyas luzonensis	Colubridae	Serpentes	Squamata	Negros	Valencia	NegrosPanay	Valencia	9.28753	123.209	13310	2016	Ground	Ground	Adult	Female	119.2	802	C10	No
2018.288CDS9029	Ptyas luzonensis	Colubridae	Serpentes	Squamata	Negros	Valencia	NegrosPanay	Valencia	9.28753	123.209	13310	2016	Ground	Ground	Adult	Female	137	865	C11	No
2019.S001.SJE.CDS9018.S1	Brachymeles taylori	Scincidae	Lacertilia	Squamata	Negros	Hinoba-an	NegrosPanay	Valencia	9.6119	122.464	13310	2016	Burrowing	Burrowing	Adult	Unknown	6.2	80	C12	No
2019.S002.SJE.CDS9019.S2	Brachymeles taylori	Scincidae	Lacertilia	Squamata	Negros	Hinoba-an	NegrosPanay	Valencia	9.61275	122.465	13310	2016	Burrowing	Burrowing	Adult	Unknown	7.5	84	C13	No
2019.S003.SJE.CDS9033.S3	Dendrelaphis cf. philippinensis	Colubridae	Serpentes	Squamata	Negros	Valencia	NegrosPanay	Valencia	9.28753	123.209	13310	2016	Arboreal	Lower Level Arboreal	Adult	Female	32.3	659	C14	No	Assigned Dendrelaphis philippinensis for phylo analyses
2019.S004.SJE.CDS9034.S4	Dendrelaphis cf. philippinensis	Colubridae	Serpentes	Squamata	Negros	Valencia	NegrosPanay	Valencia	9.28753	123.209	13310	2016	Arboreal	Lower Level Arboreal	Adult	Male	20.3	555	C15	No	Assigned Dendrelaphis philippinensis for phylo analyses
2019.S005.SJE.CDS9035.S5	Dendrelaphis cf. philippinensis	Colubridae	Serpentes	Squamata	Negros	Valencia	NegrosPanay	Valencia	9.28753	123.209	13310	2016	Arboreal	Lower Level Arboreal	Adult	Female	31.4	610	C16	No	Assigned Dendrelaphis philippinensis for phylo analyses
2019.S006.SJE.CDS9036.S6	Gekko gecko	Gekkonidae	Lacertilia	Squamata	Negros	Valencia	NegrosPanay	Valencia	9.28753	123.209	13310	2016	Arboreal	Saxicolous	Adult	Male	29.3	120	C17	No
2019.S007.SJE.CDS9037.S7	Gekko gecko	Gekkonidae	Lacertilia	Squamata	Negros	Valencia	NegrosPanay	Valencia	9.28753	123.209	13310	2016	Arboreal	Saxicolous	Adult	Unknown	60.2	146	C18	No
2019.S008.SJE.CDS9038.S8	Cyrtodactylus philippinicus	Gekkonidae	Lacertilia	Squamata	Negros	Valencia	NegrosPanay	Valencia	9.28753	123.209	13310	2016	Arboreal	Saxicolous	Adult	Female	12.9	90	C19	No
2019.S009.SJE.CDS9039.S9	Bronchocela marmorata	Agamidae	Lacertilia	Squamata	Negros	Valencia	NegrosPanay	Valencia	9.28753	123.209	13310	2016	Arboreal	Upper Level Arboreal	Adult	Unknown	13.9	92	C20	No
2019.S010.SJE.CDS9040.S10	Bronchocela marmorata	Agamidae	Lacertilia	Squamata	Negros	Valencia	NegrosPanay	Valencia	9.28753	123.209	13310	2016	Arboreal	Upper Level Arboreal	Adult	Male	12.2	90	C21	No
2019.S011.SJE.CDS9041.S11	Hydrosaurus pustulatus	Agamidae	Lacertilia	Squamata	Negros	Valencia	NegrosPanay	Valencia	9.28753	123.209	13310	2016	Arboreal	Saxicolous	Juvenile	Unknown	12.2	79	C22	No
2019.S012.SJE.CDS9042.S12	Hydrosaurus pustulatus	Agamidae	Lacertilia	Squamata	Negros	Valencia	NegrosPanay	Valencia	9.28753	123.209	13310	2016	Arboreal	Saxicolous	Adult	Female	129.9	158	C23	No
2019.S013.SJE.CDS9043.S13	Hydrosaurus pustulatus	Agamidae	Lacertilia	Squamata	Negros	Valencia	NegrosPanay	Valencia	9.28753	123.209	13310	2016	Arboreal	Saxicolous	Adult	Female	173.3	107	C24	No
2019.S014.SJE.CDS9046.S14	Bronchocela marmorata	Agamidae	Lacertilia	Squamata	Negros	Valencia	NegrosPanay	Valencia	9.28753	123.209	13310	2016	Arboreal	Upper Level Arboreal	Adult	Unknown	14.2	93	C25	No
2019.S015.SJE.CDS9077.S15	Boiga cf. philippina	Colubridae	Serpentes	Squamata	Negros	Valencia	NegrosPanay	Valencia	9.28753	123.209	13310	2016	Arboreal	Upper Level Arboreal	Adult	Female	45.7	800	C26	No	Assigned Boiga philippina for phylo analyses
2019.S016.SJE.ESF326.S16	Bronchocela marmorata	Agamidae	Lacertilia	Squamata	Negros	Valencia	NegrosPanay	Valencia	9.28753	123.209	13310	2016	Arboreal	Upper Level Arboreal	Adult	Male	10.1	90	C27	No
2019.S017.SJE.ESF327.S17	Bronchocela marmorata	Agamidae	Lacertilia	Squamata	Negros	Valencia	NegrosPanay	Valencia	9.28753	123.209	13310	2016	Arboreal	Upper Level Arboreal	Adult	Female	14	96	C28	No
2019.S018.SJE.ESF328.S18	Bronchocela marmorata	Agamidae	Lacertilia	Squamata	Negros	Valencia	NegrosPanay	Valencia	9.28753	123.209	13310	2016	Arboreal	Upper Level Arboreal	Adult	Unknown	13	94	C29	No
2019.S019.SJE.ESF329.S19	Bronchocela marmorata	Agamidae	Lacertilia	Squamata	Negros	Valencia	NegrosPanay	Valencia	9.28753	123.209	13310	2016	Arboreal	Upper Level Arboreal	Adult	Male	14	95	C30	No
2019.S020.SJE.ESF330.S20	Gekko gecko	Gekkonidae	Lacertilia	Squamata	Negros	Valencia	NegrosPanay	Valencia	9.28753	123.209	13310	2016	Arboreal	Saxicolous	Adult	Female	72.6	151	C31	No
2019.S021.SJE.ESF331.S21	Gekko gecko	Gekkonidae	Lacertilia	Squamata	Negros	Valencia	NegrosPanay	Valencia	9.28753	123.209	13310	2016	Arboreal	Saxicolous	Adult	Unknown	23.3	110	C32	No
2019.S022.SJE.ESF332.S22	Cyrtodactylus philippinicus	Gekkonidae	Lacertilia	Squamata	Negros	Valencia	NegrosPanay	Valencia	9.28753	123.209	13310	2016	Arboreal	Saxicolous	Adult	Male	8.9	81	C33	No
2019.S023.SJE.ESF333.S23	Hydrosaurus pustulatus	Agamidae	Lacertilia	Squamata	Negros	Valencia	NegrosPanay	Valencia	9.28753	123.209	13310	2016	Arboreal	Saxicolous	Juvenile	Unknown	20.6	86	C34	No
2019.S024.SJE.ESF334.S24	Eutropis multifasciata	Scincidae	Lacertilia	Squamata	Negros	Valencia	NegrosPanay	Valencia	9.28753	123.209	13310	2016	Ground	Ground	Juvenile	Unknown	2.6	47	C35	No
2019.S025.SJE.ESF335.S25	Lycodon capucinus	Colubridae	Serpentes	Squamata	Negros	Valencia	NegrosPanay	Valencia	9.28753	123.209	13310	2016	Arboreal	Lower Level Arboreal	Adult	Female	9.8	310	C36	No
2019.S026.SJE.ESF336.S26	Dendrelaphis cf. philippinensis	Colubridae	Serpentes	Squamata	Negros	Valencia	NegrosPanay	Valencia	9.28753	123.209	13310	2016	Arboreal	Lower Level Arboreal	Adult	Female	37.7	585	C37	No	Assigned Dendrelaphis philippinensis for phylo analyses
2019.S027.SJE.ESF337.S27	Dendrelaphis cf. philippinensis	Colubridae	Serpentes	Squamata	Negros	Valencia	NegrosPanay	Valencia	9.28753	123.209	13310	2016	Arboreal	Lower Level Arboreal	Adult	Female	Not Included	Not Included	Not Included	Yes
2019.S028.SJE.ESF338.S28	Ptyas luzonensis	Colubridae	Serpentes	Squamata	Negros	Valencia	NegrosPanay	Valencia	9.28753	123.209	13310	2016	Ground	Ground	Adult	Unknown	Not Included	Not Included	Not Included	Yes
2019.S029.SJE.ESF339.S29	Tropidolaemus subannulatus	Viperidae	Serpentes	Squamata	Negros	Valencia	NegrosPanay	Valencia	9.28753	123.209	13310	2016	Arboreal	Upper Level Arboreal	Adult	Unknown	20	332	C38	No
2019.S030.SJE.ESF340.S30	Tropidolaemus subannulatus	Viperidae	Serpentes	Squamata	Negros	Valencia	NegrosPanay	Valencia	9.28753	123.209	13310	2016	Arboreal	Upper Level Arboreal	Adult	Male	24.6	340	C39	No
2019.S031.SJE.ESF341.S31	Tropidolaemus subannulatus	Viperidae	Serpentes	Squamata	Negros	Valencia	NegrosPanay	Valencia	9.28753	123.209	13310	2016	Arboreal	Upper Level Arboreal	Adult	Male	12.9	281	C40	No
2019.S032.SJE.ESF357.S32	Hemidactylus frenatus	Gekkonidae	Lacertilia	Squamata	Negros	Valencia	NegrosPanay	Valencia	9.28753	123.209	13310	2016	Arboreal	Saxicolous	Adult	Male	4.6	60	C41	No
2019.S033.SJE.ESF358.S33	Dendrelaphis cf. philippinensis	Colubridae	Serpentes	Squamata	Negros	Valencia	NegrosPanay	Valencia	9.28753	123.209	13310	2016	Arboreal	Lower Level Arboreal	Adult	Male	19.4	568	C42	No	Assigned Dendrelaphis philippinensis for phylo analyses
2019.S034.SJE.ESF359.S34	Tropidonophis negrosensis	Colubridae	Serpentes	Squamata	Negros	Valencia	NegrosPanay	Valencia	9.28753	123.209	13310	2016	Aquatic	Freshwater	Adult	Female	26.8	470	C43	No
2019.S035.SJE.ESF360.S35	Coelognathus erythrurus	Colubridae	Serpentes	Squamata	Negros	Valencia	NegrosPanay	Valencia	9.28753	123.209	13310	2016	Ground	Ground	Adult	Female	89.5	678	C44	No
2019.S036.SJE.ESF361.S36	Draco spilopterus	Agamidae	Lacertilia	Squamata	Negros	Valencia	NegrosPanay	Valencia	9.28753	123.209	13310	2016	Arboreal	Upper Level Arboreal	Adult	Male	6.4	82	C45	No
2019.S037.SJE.ESF362.S37	Hydrosaurus pustulatus	Agamidae	Lacertilia	Squamata	Negros	Valencia	NegrosPanay	Valencia	9.28753	123.209	13310	2016	Arboreal	Saxicolous	Juvenile	Unknown	10.8	75	C46	No
2019.S038.SJE.ESF363.S38	Dibamus sp.	Dibamidae	Lacertilia	Squamata	Negros	Valencia	NegrosPanay	Valencia	9.28753	123.209	13310	2016	Burrowing	Burrowing	Adult	Unknown	1.8	132	C47	No	Assigned Dibamus novaeguineae for phylo analyses
2019.S039.SJE.ESF364.S39	Brachymeles taylori	Scincidae	Lacertilia	Squamata	Negros	Valencia	NegrosPanay	Valencia	9.28753	123.209	13310	2016	Burrowing	Burrowing	Juvenile	Unknown	2.6	56	C48	No
2019.S040.SJE.ESF365.S40	Typhlops sp.	Typhlopidae	Serpentes	Squamata	Negros	Valencia	NegrosPanay	Valencia	9.28753	123.209	13310	2016	Burrowing	Burrowing	Adult	Female	7	250	C49	No	Assigned Indotyphlops braminus for phylo analyses
2019.S041.SJE.ESF366.S41	Brachymeles taylori	Scincidae	Lacertilia	Squamata	Negros	Valencia	NegrosPanay	Valencia	9.28753	123.209	13310	2016	Burrowing	Burrowing	Adult	Male	5	70	C50	No
2019.S042.SJE.ESF367.S42	Brachymeles taylori	Scincidae	Lacertilia	Squamata	Negros	Valencia	NegrosPanay	Valencia	9.28753	123.209	13310	2016	Burrowing	Burrowing	Adult	Male	6.2	73	C51	No
2019.S043.SJE.ESF368.S43	Dibamus sp.	Dibamidae	Lacertilia	Squamata	Negros	Valencia	NegrosPanay	Valencia	9.28753	123.209	13310	2016	Burrowing	Burrowing	Adult	Unknown	0.8	90	C52	No	Assigned Dibamus novaeguineae for phylo analyses
2019.S044.SJE.ESF369.S44	Hydrosaurus pustulatus	Agamidae	Lacertilia	Squamata	Negros	Valencia	NegrosPanay	Valencia	9.28753	123.209	13310	2016	Arboreal	Saxicolous	Juvenile	Unknown	74.8	134	C53	No
2019.S045.SJE.ESF370.S45	Ptyas luzonensis	Colubridae	Serpentes	Squamata	Negros	Valencia	NegrosPanay	Valencia	9.28753	123.209	13310	2016	Ground	Ground	Adult	Unknown	149	865	C54	No
2019.S148.SNS.CDS9258.S148	Trimeresurus flavomaculatus	Viperidae	Serpentes	Squamata	Calayan	Calayan	Babuyan	Babuyan	19.2748	121.447	196	2018	Arboreal	Upper Level Arboreal	Adult	Female	249.4	900	B1	No
2019.S149.SNS.CDS9259.S149	Laticauda laticaudata	Elapidae	Serpentes	Squamata	Calayan	Calayan	Babuyan	Babuyan	19.2748	121.447	196	2018	Aquatic	Marine	Adult	Male	195.6	835	B2	No
2019.S150.SNS.CDS9323.S150	Laticauda laticaudata	Elapidae	Serpentes	Squamata	Calayan	Calayan	Babuyan	Babuyan	19.2748	121.447	196	2018	Aquatic	Marine	Adult	Unknown	138.4	730	B3	No
2019.S151.SNS.CDS9481.S151	Laticauda laticaudata	Elapidae	Serpentes	Squamata	Calayan	Calayan	Babuyan	Babuyan	19.2748	121.447	196	2018	Aquatic	Marine	Adult	Male	243.3	855	B4	No
2019.S152.SNS.CDS9482.S152	Laticauda laticaudata	Elapidae	Serpentes	Squamata	Calayan	Calayan	Babuyan	Babuyan	19.2748	121.447	196	2018	Aquatic	Marine	Adult	Unknown	199.5	812	B5	No
2019.S153.SNS.CDS9483.S153	Laticauda laticaudata	Elapidae	Serpentes	Squamata	Calayan	Calayan	Babuyan	Babuyan	19.2748	121.447	196	2018	Aquatic	Marine	Adult	Unknown	Not Included	Not Included	Not Included	Yes
2019.S154.SNS.CDS9487.S154	Trimeresurus flavomaculatus	Viperidae	Serpentes	Squamata	Camiguin Norte	Camiguin Norte	Babuyan	Babuyan	18.9178	121.892	166	2018	Arboreal	Upper Level Arboreal	Adult	Female	100.7	686	A1	No
2019.S155.SNS.CDS9488.S155	Trimeresurus flavomaculatus	Viperidae	Serpentes	Squamata	Camiguin Norte	Camiguin Norte	Babuyan	Babuyan	18.9178	121.892	166	2018	Arboreal	Upper Level Arboreal	Adult	Female	42	545	A2	No
2019.S156.SNS.CDS9489.S156	Trimeresurus flavomaculatus	Viperidae	Serpentes	Squamata	Camiguin Norte	Camiguin Norte	Babuyan	Babuyan	18.9178	121.892	166	2018	Arboreal	Upper Level Arboreal	Adult	Unknown	Not Included	Not Included	Not Included	Yes
2019.S157.SNS.CDS9490.S157	Trimeresurus flavomaculatus	Viperidae	Serpentes	Squamata	Camiguin Norte	Camiguin Norte	Babuyan	Babuyan	18.9178	121.892	166	2018	Arboreal	Upper Level Arboreal	Adult	Unknown	111.1	724	A3	No
2019.S158.SNS.CDS9491.S158	Trimeresurus flavomaculatus	Viperidae	Serpentes	Squamata	Camiguin Norte	Camiguin Norte	Babuyan	Babuyan	18.9178	121.892	166	2018	Arboreal	Upper Level Arboreal	Adult	Female	35	455	A4	No
2019.S170.SNS.EDE137.S170	Trimeresurus flavomaculatus	Viperidae	Serpentes	Squamata	Calayan	Calayan	Babuyan	Babuyan	19.2748	121.447	196	2018	Arboreal	Upper Level Arboreal	Adult	Unknown	950	308	B6	No
2019.S171.SNS.EDE151.S171	Boiga dendrophila	Colubridae	Serpentes	Squamata	Calayan	Calayan	Babuyan	Babuyan	19.2748	121.447	196	2018	Arboreal	Lower Level Arboreal	Adult	Female	266.9	1069	B7	No
2019.S172.SNS.EDE152.S172	Boiga dendrophila	Colubridae	Serpentes	Squamata	Calayan	Calayan	Babuyan	Babuyan	19.2748	121.447	196	2018	Arboreal	Lower Level Arboreal	Adult	Female	520.8	1240	B8	No
2019.S173.SNS.EDE153.S173	Boiga dendrophila	Colubridae	Serpentes	Squamata	Calayan	Calayan	Babuyan	Babuyan	19.2748	121.447	196	2018	Arboreal	Lower Level Arboreal	Adult	Male	362.8	1105	B9	No
2019.S174.SNS.EDE154.S174	Boiga dendrophila	Colubridae	Serpentes	Squamata	Calayan	Calayan	Babuyan	Babuyan	19.2748	121.447	196	2018	Arboreal	Lower Level Arboreal	Adult	Female	318.4	1134	B10	No
2019.S175.SNS.EDE155.S175	Boiga dendrophila	Colubridae	Serpentes	Squamata	Calayan	Calayan	Babuyan	Babuyan	19.2748	121.447	196	2018	Arboreal	Lower Level Arboreal	Adult	Male	Not Included	Not Included	Not Included	Yes
2019.S176.SNS.EDE156.S176	Boiga dendrophila	Colubridae	Serpentes	Squamata	Calayan	Calayan	Babuyan	Babuyan	19.2748	121.447	196	2018	Arboreal	Lower Level Arboreal	Adult	Female	Not Included	Not Included	Not Included	Yes
2019.S177.SNS.EDE157.S177	Boiga dendrophila	Colubridae	Serpentes	Squamata	Calayan	Calayan	Babuyan	Babuyan	19.2748	121.447	196	2018	Arboreal	Lower Level Arboreal	Adult	Male	Not Included	Not Included	Not Included	Yes
2019.S178.SNS.EDE166.S178	Boiga dendrophila	Colubridae	Serpentes	Squamata	Calayan	Calayan	Babuyan	Babuyan	19.2748	121.447	196	2018	Arboreal	Lower Level Arboreal	Adult	Male	Not Included	Not Included	Not Included	Yes
2019.S179.SNS.EDE180.S179	Laticauda laticaudata	Elapidae	Serpentes	Squamata	Calayan	Calayan	Babuyan	Babuyan	19.2748	121.447	196	2018	Aquatic	Marine	Adult	Male	115.5	680	B11	No
2019.S180.SNS.EDE181.S180	Laticauda laticaudata	Elapidae	Serpentes	Squamata	Calayan	Calayan	Babuyan	Babuyan	19.2748	121.447	196	2018	Aquatic	Marine	Adult	Male	161.1	710	B12	No
2019.S192.SNS.CDS9209.S192	Gekko rossi	Gekkonidae	Lacertilia	Squamata	Calayan	Calayan	Babuyan	Babuyan	19.2748	121.447	196	2018	Arboreal	Upper Level Arboreal	Adult	Male	10	83	B13	No
2019.S193.SNS.CDS9211.S193	Gekko rossi	Gekkonidae	Lacertilia	Squamata	Calayan	Calayan	Babuyan	Babuyan	19.2748	121.447	196	2018	Arboreal	Upper Level Arboreal	Adult	Male	16.3	96	B14	No
2019.S194.SNS.CDS9212.S194	Gekko rossi	Gekkonidae	Lacertilia	Squamata	Calayan	Calayan	Babuyan	Babuyan	19.2748	121.447	196	2018	Arboreal	Upper Level Arboreal	Adult	Female	12.9	184	B15	No
2019.S195.SNS.CDS9213.S195	Gekko rossi	Gekkonidae	Lacertilia	Squamata	Calayan	Calayan	Babuyan	Babuyan	19.2748	121.447	196	2018	Arboreal	Upper Level Arboreal	Adult	Female	12.2	151	B16	No
2019.S196.SNS.CDS9214.S196	Gekko rossi	Gekkonidae	Lacertilia	Squamata	Calayan	Calayan	Babuyan	Babuyan	19.2748	121.447	196	2018	Arboreal	Upper Level Arboreal	Adult	Male	Not Included	Not Included	Not Included	Yes
2019.S197.SNS.CDS9215.S197	Gekko rossi	Gekkonidae	Lacertilia	Squamata	Calayan	Calayan	Babuyan	Babuyan	19.2748	121.447	196	2018	Arboreal	Upper Level Arboreal	Adult	Male	9.4	82	B17	No
2019.S198.SNS.CDS9216.S198	Gekko rossi	Gekkonidae	Lacertilia	Squamata	Calayan	Calayan	Babuyan	Babuyan	19.2748	121.447	196	2018	Arboreal	Upper Level Arboreal	Adult	Male	25.8	105	B18	No
2019.S199.SNS.CDS9217.S199	Gekko rossi	Gekkonidae	Lacertilia	Squamata	Calayan	Calayan	Babuyan	Babuyan	19.2748	121.447	196	2018	Arboreal	Upper Level Arboreal	Adult	Male	9.6	81	B19	No
2019.S200.SNS.CDS9218.S200	Gekko rossi	Gekkonidae	Lacertilia	Squamata	Calayan	Calayan	Babuyan	Babuyan	19.2748	121.447	196	2018	Arboreal	Upper Level Arboreal	Adult	Male	6.2	72	B20	No
2019.S201.SNS.CDS9219.S201	Gekko rossi	Gekkonidae	Lacertilia	Squamata	Calayan	Calayan	Babuyan	Babuyan	19.2748	121.447	196	2018	Arboreal	Upper Level Arboreal	Adult	Female	Not Included	Not Included	Not Included	Yes
2019.S203.SNS.CDS9221.S203	Gekko rossi	Gekkonidae	Lacertilia	Squamata	Calayan	Calayan	Babuyan	Babuyan	19.2748	121.447	196	2018	Arboreal	Upper Level Arboreal	Adult	Male	Not Included	Not Included	Not Included	Yes
2019.S204.SNS.CDS9228.S204	Pinoyscincus abdictus	Scincidae	Lacertilia	Squamata	Calayan	Calayan	Babuyan	Babuyan	19.2748	121.447	196	2018	Ground	Ground	Adult	Unknown	Not Included	Not Included	Not Included	Yes
2019.S205.SNS.CDS9232.S205	Brachymeles kadwa	Scincidae	Lacertilia	Squamata	Calayan	Calayan	Babuyan	Babuyan	19.2748	121.447	196	2018	Burrowing	Burrowing	Adult	Female	Not Included	Not Included	Not Included	Yes
2019.S206.SNS.CDS9233.S206	Brachymeles kadwa	Scincidae	Lacertilia	Squamata	Calayan	Calayan	Babuyan	Babuyan	19.2748	121.447	196	2018	Burrowing	Burrowing	Adult	Female	1.1	100	B21	No
2019.S207.SNS.CDS9234.S207	Brachymeles kadwa	Scincidae	Lacertilia	Squamata	Calayan	Calayan	Babuyan	Babuyan	19.2748	121.447	196	2018	Burrowing	Burrowing	Adult	Unknown	15	101	B22	No
2019.S208.SNS.CDS9235.S208	Brachymeles kadwa	Scincidae	Lacertilia	Squamata	Calayan	Calayan	Babuyan	Babuyan	19.2748	121.447	196	2018	Burrowing	Burrowing	Adult	Female	Not Included	Not Included	Not Included	Yes
2019.S209.SNS.CDS9236.S209	Brachymeles kadwa	Scincidae	Lacertilia	Squamata	Calayan	Calayan	Babuyan	Babuyan	19.2748	121.447	196	2018	Burrowing	Burrowing	Adult	Unknown	17.2	83	B23	No
2019.S210.SNS.CDS9237.S210	Brachymeles kadwa	Scincidae	Lacertilia	Squamata	Calayan	Calayan	Babuyan	Babuyan	19.2748	121.447	196	2018	Burrowing	Burrowing	Adult	Female	20.8	114	B24	No
2019.S211.SNS.CDS9239.S211	Brachymeles kadwa	Scincidae	Lacertilia	Squamata	Calayan	Calayan	Babuyan	Babuyan	19.2748	121.447	196	2018	Burrowing	Burrowing	Adult	Unknown	13	96	B25	No
2019.S212.SNS.CDS9240.S212	Brachymeles kadwa	Scincidae	Lacertilia	Squamata	Calayan	Calayan	Babuyan	Babuyan	19.2748	121.447	196	2018	Burrowing	Burrowing	Adult	Male	15.2	99	B26	No
2019.S213.SNS.CDS9241.S213	Brachymeles kadwa	Scincidae	Lacertilia	Squamata	Calayan	Calayan	Babuyan	Babuyan	19.2748	121.447	196	2018	Burrowing	Burrowing	Adult	Unknown	Not Included	Not Included	Not Included	Yes
2019.S214.SNS.CDS9242.S214	Brachymeles kadwa	Scincidae	Lacertilia	Squamata	Calayan	Calayan	Babuyan	Babuyan	19.2748	121.447	196	2018	Burrowing	Burrowing	Adult	Female	Not Included	Not Included	Not Included	Yes
2019.S215.SNS.CDS9243.S215	Brachymeles kadwa	Scincidae	Lacertilia	Squamata	Calayan	Calayan	Babuyan	Babuyan	19.2748	121.447	196	2018	Burrowing	Burrowing	Adult	Female	16.1	100	B27	No
2019.S216.SNS.CDS9249.S216	Pinoyscincus abdictus	Scincidae	Lacertilia	Squamata	Calayan	Calayan	Babuyan	Babuyan	19.2748	121.447	196	2018	Ground	Ground	Adult	Unknown	Not Included	Not Included	Not Included	Yes
2019.S217.SNS.CDS9250.S217	Pinoyscincus abdictus	Scincidae	Lacertilia	Squamata	Calayan	Calayan	Babuyan	Babuyan	19.2748	121.447	196	2018	Ground	Ground	Adult	Unknown	Not Included	Not Included	Not Included	Yes
2019.S218.SNS.CDS9251.S218	Pinoyscincus abdictus	Scincidae	Lacertilia	Squamata	Calayan	Calayan	Babuyan	Babuyan	19.2748	121.447	196	2018	Ground	Ground	Adult	Unknown	2.1	44	B28	No
2019.S219.SNS.CDS9252.S219	Eutropis bontocensis	Scincidae	Lacertilia	Squamata	Calayan	Calayan	Babuyan	Babuyan	19.2748	121.447	196	2018	Ground	Ground	Adult	Unknown	Not Included	Not Included	Not Included	Yes
2019.S220.SNS.CDS9253.S220	Eutropis bontocensis	Scincidae	Lacertilia	Squamata	Calayan	Calayan	Babuyan	Babuyan	19.2748	121.447	196	2018	Ground	Ground	Adult	Unknown	Not Included	Not Included	Not Included	Yes
2019.S221.SNS.CDS9254.S221	Eutropis bontocensis	Scincidae	Lacertilia	Squamata	Calayan	Calayan	Babuyan	Babuyan	19.2748	121.447	196	2018	Ground	Ground	Adult	Unknown	Not Included	Not Included	Not Included	Yes
2019.S222.SNS.CDS9255.S222	Lycodon alcalai	Colubridae	Serpentes	Squamata	Calayan	Calayan	Babuyan	Babuyan	19.2748	121.447	196	2018	Arboreal	Lower Level Arboreal	Adult	Unknown	37.6	560	B29	No
2019.S223.SNS.CDS9256.S223	Lycodon alcalai	Colubridae	Serpentes	Squamata	Calayan	Calayan	Babuyan	Babuyan	19.2748	121.447	196	2018	Arboreal	Lower Level Arboreal	Adult	Male	37.1	564	B30	No
2019.S224.SNS.CDS9301.S224	Lycodon alcalai	Colubridae	Serpentes	Squamata	Calayan	Calayan	Babuyan	Babuyan	19.2748	121.447	196	2018	Arboreal	Lower Level Arboreal	Adult	Unknown	18.8	435	B31	No
2019.S225.SNS.CDS9302.S225	Lycodon alcalai	Colubridae	Serpentes	Squamata	Calayan	Calayan	Babuyan	Babuyan	19.2748	121.447	196	2018	Arboreal	Lower Level Arboreal	Adult	Female	29.3	524	B32	No
2019.S226.SNS.CDS9306.S226	Eutropis bontocensis	Scincidae	Lacertilia	Squamata	Calayan	Calayan	Babuyan	Babuyan	19.2748	121.447	196	2018	Ground	Ground	Adult	Female	5.4	59	B33	No
2019.S227.SNS.CDS9308.S227	Emoia atrocostata	Scincidae	Lacertilia	Squamata	Calayan	Calayan	Babuyan	Babuyan	19.2748	121.447	196	2018	Ground	Ground	Adult	Male	Not Included	Not Included	Not Included	Yes
2019.S228.SNS.CDS9309.S228	Emoia atrocostata	Scincidae	Lacertilia	Squamata	Calayan	Calayan	Babuyan	Babuyan	19.2748	121.447	196	2018	Ground	Ground	Adult	Male	Not Included	Not Included	Not Included	Yes
2019.S229.SNS.CDS9310.S229	Emoia atrocostata	Scincidae	Lacertilia	Squamata	Calayan	Calayan	Babuyan	Babuyan	19.2748	121.447	196	2018	Ground	Ground	Adult	Male	5.9	70	B34	No
2019.S230.SNS.CDS9311.S230	Emoia atrocostata	Scincidae	Lacertilia	Squamata	Calayan	Calayan	Babuyan	Babuyan	19.2748	121.447	196	2018	Ground	Ground	Adult	Female	6	74	B35	No
2019.S231.SNS.CDS9312.S231	Emoia atrocostata	Scincidae	Lacertilia	Squamata	Calayan	Calayan	Babuyan	Babuyan	19.2748	121.447	196	2018	Ground	Ground	Adult	Female	7.5	78	B36	No
2019.S232.SNS.CDS9313.S232	Emoia atrocostata	Scincidae	Lacertilia	Squamata	Calayan	Calayan	Babuyan	Babuyan	19.2748	121.447	196	2018	Ground	Ground	Adult	Female	Not Included	Not Included	Not Included	Yes
2019.S233.SNS.CDS9314.S233	Luperosaurus macgregori	Gekkonidae	Lacertilia	Squamata	Calayan	Calayan	Babuyan	Babuyan	19.2748	121.447	196	2018	Arboreal	Upper Level Arboreal	Adult	Female	Not Included	Not Included	Not Included	Yes
2019.S234.SNS.CDS9315.S234	Luperosaurus macgregori	Gekkonidae	Lacertilia	Squamata	Calayan	Calayan	Babuyan	Babuyan	19.2748	121.447	196	2018	Arboreal	Upper Level Arboreal	Adult	Unknown	3.9	67	B37	No
2019.S235.SNS.CDS9316.S235	Luperosaurus macgregori	Gekkonidae	Lacertilia	Squamata	Calayan	Calayan	Babuyan	Babuyan	19.2748	121.447	196	2018	Arboreal	Upper Level Arboreal	Adult	Female	4	68	B38	No
2019.S236.SNS.CDS9317.S236	Luperosaurus macgregori	Gekkonidae	Lacertilia	Squamata	Calayan	Calayan	Babuyan	Babuyan	19.2748	121.447	196	2018	Arboreal	Upper Level Arboreal	Adult	Female	4.5	69	B39	No
2019.S237.SNS.CDS9318.S237	Luperosaurus macgregori	Gekkonidae	Lacertilia	Squamata	Calayan	Calayan	Babuyan	Babuyan	19.2748	121.447	196	2018	Arboreal	Upper Level Arboreal	Adult	Unknown	5	69	B40	No
2019.S238.SNS.CDS9321.S238	Pinoyscincus abdictus	Scincidae	Lacertilia	Squamata	Calayan	Calayan	Babuyan	Babuyan	19.2748	121.447	196	2018	Ground	Ground	Adult	Male	17.7	90	B41	No
2019.S239.SNS.CDS9383.S239	Lycodon alcalai	Colubridae	Serpentes	Squamata	Calayan	Calayan	Babuyan	Babuyan	19.2748	121.447	196	2018	Arboreal	Lower Level Arboreal	Adult	Female	46.6	554	B42	No
2019.S240.SNS.CDS9417.S240	Brachymeles kadwa	Scincidae	Lacertilia	Squamata	Camiguin Norte	Camiguin Norte	Babuyan	Babuyan	18.9178	121.892	166	2018	Burrowing	Burrowing	Adult	Female	Not Included	Not Included	Not Included	Yes
2019.S241.SNS.CDS9418.S241	Brachymeles kadwa	Scincidae	Lacertilia	Squamata	Camiguin Norte	Camiguin Norte	Babuyan	Babuyan	18.9178	121.892	166	2018	Burrowing	Burrowing	Adult	Unknown	6.4	76	A5	No
2019.S242.SNS.CDS9419.S242	Brachymeles kadwa	Scincidae	Lacertilia	Squamata	Camiguin Norte	Camiguin Norte	Babuyan	Babuyan	18.9178	121.892	166	2018	Burrowing	Burrowing	Adult	Unknown	Not Included	Not Included	Not Included	Yes
2019.S243.SNS.CDS9420.S243	Brachymeles kadwa	Scincidae	Lacertilia	Squamata	Camiguin Norte	Camiguin Norte	Babuyan	Babuyan	18.9178	121.892	166	2018	Burrowing	Burrowing	Adult	Unknown	10.7	89	A6	No
2019.S244.SNS.CDS9421.S244	Eutropis multicarinata	Scincidae	Lacertilia	Squamata	Camiguin Norte	Camiguin Norte	Babuyan	Babuyan	18.9178	121.892	166	2018	Ground	Ground	Adult	Unknown	6.8	66	A7	No
2019.S245.SNS.CDS9422.S245	Eutropis multicarinata	Scincidae	Lacertilia	Squamata	Camiguin Norte	Camiguin Norte	Babuyan	Babuyan	18.9178	121.892	166	2018	Ground	Ground	Adult	Unknown	7.3	69	A8	No
2019.S246.SNS.CDS9423.S246	Gekko crombota	Gekkonidae	Lacertilia	Squamata	Camiguin Norte	Camiguin Norte	Babuyan	Babuyan	18.9178	121.892	166	2018	Arboreal	Upper Level Arboreal	Adult	Unknown	22.9	119	A9	No
2019.S247.SNS.CDS9424.S247	Gekko crombota	Gekkonidae	Lacertilia	Squamata	Camiguin Norte	Camiguin Norte	Babuyan	Babuyan	18.9178	121.892	166	2018	Arboreal	Upper Level Arboreal	Adult	Female	16.3	95	A10	No
2019.S248.SNS.CDS9425.S248	Gekko crombota	Gekkonidae	Lacertilia	Squamata	Camiguin Norte	Camiguin Norte	Babuyan	Babuyan	18.9178	121.892	166	2018	Arboreal	Upper Level Arboreal	Adult	Female	18.5	99	A11	No
2019.S249.SNS.CDS9426.S249	Gekko crombota	Gekkonidae	Lacertilia	Squamata	Camiguin Norte	Camiguin Norte	Babuyan	Babuyan	18.9178	121.892	166	2018	Arboreal	Upper Level Arboreal	Adult	Female	22.8	115	A12	No
2019.S250.SNS.CDS9427.S250	Gekko crombota	Gekkonidae	Lacertilia	Squamata	Camiguin Norte	Camiguin Norte	Babuyan	Babuyan	18.9178	121.892	166	2018	Arboreal	Upper Level Arboreal	Adult	Male	25.6	111	A13	No
2019.S251.SNS.CDS9428.S251	Gekko crombota	Gekkonidae	Lacertilia	Squamata	Camiguin Norte	Camiguin Norte	Babuyan	Babuyan	18.9178	121.892	166	2018	Arboreal	Upper Level Arboreal	Adult	Female	18.1	102	A14	No
2019.S252.SNS.CDS9444.S252	Gekko crombota	Gekkonidae	Lacertilia	Squamata	Camiguin Norte	Camiguin Norte	Babuyan	Babuyan	18.9178	121.892	166	2018	Arboreal	Upper Level Arboreal	Adult	Male	Not Included	Not Included	Not Included	Yes
2019.S253.SNS.CDS9445.S253	Gekko crombota	Gekkonidae	Lacertilia	Squamata	Camiguin Norte	Camiguin Norte	Babuyan	Babuyan	18.9178	121.892	166	2018	Arboreal	Upper Level Arboreal	Adult	Male	23	117	A15	No
2019.S254.SNS.CDS9468.S254	Eutropis multicarinata	Scincidae	Lacertilia	Squamata	Calayan	Calayan	Babuyan	Babuyan	19.2748	121.447	196	2018	Ground	Ground	Adult	Female	8.1	65	B43	No
2019.S255.SNS.EDE122.S255	Pinoyscincus abdictus	Scincidae	Lacertilia	Squamata	Calayan	Calayan	Babuyan	Babuyan	19.2748	121.447	196	2018	Ground	Ground	Adult	Female	7.6	72	B44	No
2019.S256.SNS.EDE123.S256	Pinoyscincus abdictus	Scincidae	Lacertilia	Squamata	Calayan	Calayan	Babuyan	Babuyan	19.2748	121.447	196	2018	Ground	Ground	Adult	Female	8.8	77	B45	No
2019.S257.SNS.EDE124.S257	Pinoyscincus abdictus	Scincidae	Lacertilia	Squamata	Calayan	Calayan	Babuyan	Babuyan	19.2748	121.447	196	2018	Ground	Ground	Adult	Male	13.2	85	B46	No
2019.S258.SNS.EDE125.S258	Pinoyscincus abdictus	Scincidae	Lacertilia	Squamata	Calayan	Calayan	Babuyan	Babuyan	19.2748	121.447	196	2018	Ground	Ground	Adult	Female	5	87	B47	No
2019.S259.SNS.EDE126.S259	Pinoyscincus abdictus	Scincidae	Lacertilia	Squamata	Calayan	Calayan	Babuyan	Babuyan	19.2748	121.447	196	2018	Ground	Ground	Adult	Female	6.3	68	B48	No
2019.S260.SNS.EDE127.S260	Eutropis bontocensis	Scincidae	Lacertilia	Squamata	Calayan	Calayan	Babuyan	Babuyan	19.2748	121.447	196	2018	Ground	Ground	Adult	Female	Not Included	Not Included	Not Included	Yes
2019.S261.SNS.EDE128.S261	Eutropis bontocensis	Scincidae	Lacertilia	Squamata	Calayan	Calayan	Babuyan	Babuyan	19.2748	121.447	196	2018	Ground	Ground	Adult	Male	10.2	70	B49	No
2019.S262.SNS.EDE129.S262	Eutropis bontocensis	Scincidae	Lacertilia	Squamata	Calayan	Calayan	Babuyan	Babuyan	19.2748	121.447	196	2018	Ground	Ground	Adult	Male	5.3	62	B50	No
2019.S263.SNS.EDE167.S263	Lycodon alcalai	Colubridae	Serpentes	Squamata	Calayan	Calayan	Babuyan	Babuyan	19.2748	121.447	196	2018	Arboreal	Lower Level Arboreal	Adult	Male	Not Included	Not Included	Not Included	Yes
2019.S264.SNS.EDE168.S264	Lycodon alcalai	Colubridae	Serpentes	Squamata	Calayan	Calayan	Babuyan	Babuyan	19.2748	121.447	196	2018	Arboreal	Lower Level Arboreal	Adult	Female	41.2	574	B51	No
2019.S265.SNS.EDE169.S265	Lycodon alcalai	Colubridae	Serpentes	Squamata	Calayan	Calayan	Babuyan	Babuyan	19.2748	121.447	196	2018	Arboreal	Lower Level Arboreal	Adult	Female	16.2	419	B52	No
2019.S266.SNS.EDE170.S266	Lycodon alcalai	Colubridae	Serpentes	Squamata	Calayan	Calayan	Babuyan	Babuyan	19.2748	121.447	196	2018	Arboreal	Lower Level Arboreal	Adult	Male	Not Included	Not Included	Not Included	Yes
2019.S267.SNS.EDE182.S267	Eutropis bontocensis	Scincidae	Lacertilia	Squamata	Calayan	Calayan	Babuyan	Babuyan	19.2748	121.447	196	2018	Ground	Ground	Adult	Male	Not Included	Not Included	Not Included	Yes
2019.S269.SNS.EDE184.S269	Eutropis multicarinata	Scincidae	Lacertilia	Squamata	Calayan	Calayan	Babuyan	Babuyan	19.2748	121.447	196	2018	Ground	Ground	Adult	Male	7.7	65	B53	No
2019.S270.SNS.EDE198.S270	Lycodon alcalai	Colubridae	Serpentes	Squamata	Camiguin Norte	Camiguin Norte	Babuyan	Babuyan	18.9178	121.892	166	2018	Arboreal	Lower Level Arboreal	Adult	Male	23	483	A16	No
2019.S271.SNS.EDE199.S271	Ahaetulla prasina	Colubridae	Serpentes	Squamata	Camiguin Norte	Camiguin Norte	Babuyan	Babuyan	18.9178	121.892	166	2018	Arboreal	Upper Level Arboreal	Adult	Unknown	102.1	966	A17	No
2019.S272.SNS.EDE200.S272	Ahaetulla prasina	Colubridae	Serpentes	Squamata	Camiguin Norte	Camiguin Norte	Babuyan	Babuyan	18.9178	121.892	166	2018	Arboreal	Upper Level Arboreal	Adult	Unknown	22.4	666	A18	No
2019.S273.SNS.EDE201.S273	Ahaetulla prasina	Colubridae	Serpentes	Squamata	Camiguin Norte	Camiguin Norte	Babuyan	Babuyan	18.9178	121.892	166	2018	Arboreal	Upper Level Arboreal	Adult	Female	37.2	768	A19	No
2019.S279.SNS.EDE183.S279	Eutropis bontocensis	Scincidae	Lacertilia	Squamata	Calayan	Calayan	Babuyan	Babuyan	19.2748	121.447	196	2018	Ground	Ground	Adult	Male	5.9	63	B54	No
2019.S280.SNS.CDS9220.S280	Gekko rossi	Gekkonidae	Lacertilia	Squamata	Calayan	Calayan	Babuyan	Babuyan	19.2748	121.447	196	2018	Arboreal	Upper Level Arboreal	Adult	Male	20.8	102	B55	No
