# Supplementary material for: Host habitat shapes the gut microbiomes of insular reptilian hosts in the Philippines
Source: ISME Commun. 2025 Sep 4;5(1):ycaf141. doi: 10.1093/ismeco/ycaf141 (PMC12456179; doi:10.1093/ismeco/ycaf141)
Supplement: 2025_08_06_Smith_et_al_Supp_Table2_ycaf141 [file 2025_08_06_smith_et_al_supp_table2_ycaf141.xlsx]

## Sheet: Supp. Table 2 Alpha Div Geo
		Observed OTUs	Shannon Diversity	Faith's Phylogenetic Diversity
Site	Intra-Island	Albay vs. Labo: H = 5.194, q = 0.0830	Albay vs. Labo: H = 4.093, q = 0.172	Albay vs. Labo: H = 4.811, q = 0.144
		Albay vs. Quezon: H = 4.221, q = 0.0830	Albay vs. Quezon: H = 2.700, q = 0.255	Albay vs. Quezon: H = 4.033, q = 0.166
		Albay vs. Tabaco: H = 3.202, q = 0.129	Albay vs. Tabaco: H = 3.857, q = 0.174	Albay vs. Tabaco: H = 3.857, q = 0.166
		Hinoba-an vs. Valencia: H = 2.873, q = 0.140	Hinoba-an vs. Valencia: H = 0.210, q = 0.755	Hinoba-an vs. Valencia: H = 0.839, q = 0.559
		Labo vs. Quezon: H = 0.315, q = 0.670	Labo vs. Quezon: H = 0.073, q = 0.816	Labo vs. Quezon: H = 0.0002, q = 0.990
		Labo vs. Tabaco: H = 0.188, q = 0.744	Labo vs. Tabaco: H = 0.143, q = 0.780	Labo vs. Tabaco: H = 0.052, q = 0.957
		Quezon vs. Tabaco: H = 0.011, q = 0.987	Quezon vs. Tabaco: H = 0.220, q = 0.755	Quezon vs. Tabaco: H = 0.0007, q = 0.990
	Inter-Island	Albay vs. Calayan: H = 2.552, q = 0.162	Albay vs. Calayan: H = 3.020, q = 0.230	Albay vs. Calayan: H = 7.596, q = 0.144
		Albay vs. Camiguin Norte: H = 1.108, q = 0.371	Albay vs. Camiguin Norte: H = 3.133, q = 0.230	Albay vs. Camiguin Norte: H = 6.428, q = 0.144
		Albay vs. Hinoba-an: H = 0, q = 1	Albay vs. Hinoba-an: H = 0, q = 1	Albay vs. Hinoba-an: H = 3, q = 0.194
		Albay vs. Valencia: H = 1.781, q = 0.255	Albay vs. Valencia: H = 1.496, q = 0.387	Albay vs. Valencia: H = 5.626, q = 0.144
		Calayan vs. Camiguin Norte: H = 1.562, q = 0.282	Calayan vs. Camiguin Norte: H = 0.124, q = 0.780	Calayan vs. Camiguin Norte: H = 0.227, q = 0.824
		Calayan vs. Hinoba-an: H = 4.156, q = 0.083	Calayan vs. Hinoba-an: H = 1.083, q = 0.426	Calayan vs. Hinoba-an: H = 3.478, q = 0.166
		Calayan vs. Labo: H = 18.934, q = 0.0002	Calayan vs. Labo: H = 9.230, q = 0.057	Calayan vs. Labo: H = 4.658, q = 0.144
		Calayan vs. Quezon: H = 4.887, q = 0.083	Calayan vs. Quezon: H = 1.769, q = 0.343	Calayan vs. Quezon: H = 1.833, q = 0.328
		Calayan vs. Tabaco: H = 5.643, q = 0.082	Calayan vs. Tabaco: H = 6.324, q = 0.109	Calayan vs. Tabaco: H = 1.390, q = 0.393
		Calayan vs. Valencia: H = 0.002, q = 1	Calayan vs. Valencia: H = 0.412, q = 0.663	Calayan vs. Valencia: H = 4.814, q = 0.144
		Camiguin Norte vs. Hinoba-an: H = 3.675, q = 0.103	Camiguin Norte vs. Hinoba-an: H = 1.163, q = 0.426	Camiguin Norte vs. Hinoba-an: H = 2.426, q = 0.257
		Camiguin Norte vs. Labo: H = 18.414, q = 0.0002	Camiguin Norte vs. Labo: H = 5.843, q = 0.109	Camiguin Norte vs. Labo: H = 3.455, q = 0.166
		Camiguin Norte vs. Quezon: H = 8.215, q = 0.028	Camiguin Norte vs. Quezon: H = 1.140, q = 0.426	Camiguin Norte vs. Quezon: H = 2.302, q = 0.258
		Camiguin Norte vs. Tabaco: H = 7.859, q = 0.028	Camiguin Norte vs. Tabaco: H = 4.872, q = 0.127	Camiguin Norte vs. Tabaco: H = 1.586, q = 0.364
		Camiguin Norte vs. Valencia: H = 1.053, q = 0.371	Camiguin Norte vs. Valencia: H = 0.529, q = 0.623	Camiguin Norte vs. Valencia: H = 3.401, q = 0.166
		Hinoba-an vs. Labo: H = 4.446, q = 0.083	Hinoba-an vs. Labo: H = 1.878, q = 0.341	Hinoba-an vs. Labo: H = 0.625, q = 0.623
		Hinoba-an vs. Quezon: H = 4.226, q = 0.083	Hinoba-an vs. Quezon: H = 1.057, q = 0.426	Hinoba-an vs. Quezon: H = 0.209, q = 0.824
		Hinoba-an vs. Tabaco: H = 3.048, q = 0.133	Hinoba-an vs. Tabaco: H = 2.012, q = 0.336	Hinoba-an vs. Tabaco: H = 0.583, q = 0.623
		Labo vs. Valencia: H = 13.189, q = 0.003	Labo vs. Valencia: H = 8.247, q = 0.057	Labo vs. Valencia: H = 0.001, q = 0.990
		Quezon vs. Valencia: H = 4.226, q = 0.083	Quezon vs. Valencia: H = 2.391, q = 0.285	Quezon vs. Valencia: H = 0.057, q = 0.957
		Tabaco vs. Valencia: H = 4.627, q = 0.083	Tabaco vs. Valencia: H = 5.082, q = 0.127	Tabaco vs. Valencia: H = 0.0001, q = 0.990
Island		Calayan vs. Camiguin Norte: H = 1.562, q = 0.317	Calayan vs. Camiguin Norte: H = 0.124, q = 0.724	Calayan vs. Camiguin Norte: H = 0.227, q = 0.761
		Calayan vs. Luzon: H = 15.958, q = 0.0003	Calayan vs. Luzon: H = 8.679, q = 0.010	Calayan vs. Luzon: H = 6.178, q = 0.05
		Calayan vs. Negros: H = 0.060, q = 0.806	Calayan vs. Negros: H = 0.592, q = 0.530	Calayan vs. Negros: H = 5.731, q = 0.05
		Camiguin Norte vs. Luzon: H = 15.411, q = 0.0003	Camiguin Norte vs. Luzon: H = 4.589, q = 0.064	Camiguin Norte vs. Luzon: H = 4.184, q = 0.077
		Camiguin Norte vs. Negros: H = 0.627, q = 0.514	Camiguin Norte vs. Negros: H = 0.668, q = 0.530	Camiguin Norte vs. Negros: H = 3.797, q = 0.077
		Luzon vs. Negros: H = 13.429, q = 0.0005	Luzon vs. Negros: H = 8.989, q = 0.010	Luzon vs. Negros: H = 0.076, q = 0.783
