# Supplementary material for: Host habitat shapes the gut microbiomes of insular reptilian hosts in the Philippines
Source: ISME Commun. 2025 Sep 4;5(1):ycaf141. doi: 10.1093/ismeco/ycaf141 (PMC12456179; doi:10.1093/ismeco/ycaf141)
Supplement: 2025_08_06_Smith_et_al_Supp_Table3_ycaf141 [file 2025_08_06_smith_et_al_supp_table3_ycaf141.xlsx]

## Sheet: Supp. Table 3 Beta Diversity
	Unweighted-Unifrac	Weighted-Unifrac
Host Microhabitat	Burrowing vs. Freshwater: pseudo-F = 1.031, q = 0.326	Burrowing vs. Freshwater: pseudo-F = 1.159, q = 0.350
	Burrowing vs. Ground: pseudo-F = 1.609, q = 0.039	Burrowing vs. Ground: pseudo-F = 0.881, q = 0.466
	Burrowing vs. Lower Level Arboreal: pseudo-F = 3.022, q = 0.002	Burrowing vs. Lower Level Arboreal: pseudo-F = 7.319, q = 0.004
	Burrowing vs. Marine: pseudo-F = 3.263, q = 0.002	Burrowing vs. Marine: pseudo-F = 4.749, q = 0.008
	Burrowing vs. Saxicolous: pseudo-F = 1.586, q = 0.059	Burrowing vs. Saxicolous: pseudo-F = 1.046, q = 0.385
	Burrowing vs. Upper Level Arboreal: pseudo-F = 3.267, q = 0.002	Burrowing vs. Upper Level Arboreal: pseudo-F = 4.133, q = 0.012
	Freshwater vs. Ground: pseudo-F = 1.274, q = 0.105	Freshwater vs. Ground: pseudo-F = 1.193, q = 0.348
	Freshwater vs. Lower Level Arboreal: pseudo-F = 1.326, q = 0.124	Freshwater vs. Lower Level Arboreal: pseudo-F = 1.791, q = 0.141
	Freshwater vs. Marine: pseudo-F = 2.210, q = 0.008	Freshwater vs. Marine: pseudo-F = 2.123, q = 0.110
	Freshwater vs. Saxicolous: pseudo-F = 1.125, q = 0.250	Freshwater vs. Saxicolous: pseudo-F = 1.238, q = 0.330
	Freshwater vs. Upper Level Arboreal: pseudo-F = 1.183, q = 0.187	Freshwater vs. Upper Level Arboreal: pseudo-F = 0.633, q = 0.721
	Ground vs. Lower Level Arboreal: pseudo-F = 2.561, q = 0.002	Ground vs. Lower Level Arboreal: pseudo-F = 6.468, q = 0.004
	Ground vs. Marine: pseudo-F = 3.588, q = 0.002	Ground vs. Marine: pseudo-F = 6.125, q = 0.006
	Ground vs. Saxicolous: pseudo-F = 1.320, q = 0.121	Ground vs. Saxicolous: pseudo-F = 0.882, q = 0.466
	Ground vs. Upper Level Arboreal: pseudo-F = 2.640, q = 0.002	Ground vs. Upper Level Arboreal: pseudo-F = 3.072, q = 0.050
	Lower Level Arboreal vs. Marine: pseudo-F = 2.371, q = 0.002	Lower Level Arboreal vs. Marine: pseudo-F = 7.945, q = 0.004
	Lower Level Arboreal vs. Saxicolous: pseudo-F = 1.738, q = 0.038	Lower Level Arboreal vs. Saxicolous: pseudo-F = 5.952, q = 0.004
	Lower Level Arboreal vs. Upper Level Arboreal: pseudo-F = 1.384, q = 0.076	Lower Level Arboreal vs. Upper Level Arboreal: pseudo-F = 2.029, q = 0.110
	Marine vs. Saxicolous: pseudo-F = 2.701, q = 0.002	Marine vs. Saxicolous: pseudo-F = 4.170, q = 0.004
	Marine vs. Upper Level Arboreal: pseudo-F = 2.919, q = 0.002	Marine vs. Upper Level Arboreal: pseudo-F = 5.488, q = 0.004
	Saxicolous vs. Upper Level Arboreal: pseudo-F = 1.554, q = 0.059	Saxicolous vs. Upper Level Arboreal: pseudo-F = 2.850, q = 0.038
Host Habitat	Aquatic vs. Arboreal: pseudo-F = 1.835, q = 0.018	Aquatic vs. Arboreal: pseudo-F = 3.765, q = 0.008
	Aquatic vs. Burrowing: pseudo-F = 2.084, q = 0.009	Aquatic vs. Burrowing: pseudo-F = 3.188, q = 0.014
	Aquatic vs. Ground: pseudo-F = 2.464, q = 0.002	Aquatic vs. Ground: pseudo-F = 3.923, q = 0.006
	Arboreal vs. Burrowing: pseudo-F = 3.205, q = 0.002	Arboreal vs. Burrowing: pseudo-F = 4.402, q = 0.006
	Arboreal vs. Ground: pseudo-F = 2.507, q = 0.002	Arboreal vs. Ground: pseudo-F = 3.039, q = 0.028
	Burrowing vs. Ground: pseudo-F = 1.609, q = 0.019	Burrowing vs. Ground: pseudo-F = 0.881, q = 0.388
Host Family	Agamidae vs. Colubridae: pseudo-F = 1.351, q = 0.106	Agamidae vs. Colubridae: pseudo-F = 5.994, q = 0.008
	Agamidae vs. Dibamidae: pseudo-F = 1.392, q = 0.106	Agamidae vs. Dibamidae: pseudo-F = 2.43, q = 0.078
	Agamidae vs. Elapidae: pseudo-F = 2.591, q = 0.005	Agamidae vs. Elapidae: pseudo-F = 3.446, q = 0.029
	Agamidae vs. Gekkonidae: pseudo-F = 1.455, q = 0.106	Agamidae vs. Gekkonidae: pseudo-F = 1.271, q = 0.356
	Agamidae vs. Geoemydidae: pseudo-F = 1.286, q = 0.145	Agamidae vs. Geoemydidae: pseudo-F = 0.762, q = 0.576
	Agamidae vs. Homalopsidae: pseudo-F = 1.467, q = 0.068	Agamidae vs. Homalopsidae: pseudo-F = 1.086, q = 0.409
	Agamidae vs. Scincidae: pseudo-F = 2.968, q = 0.005	Agamidae vs. Scincidae: pseudo-F = 2.488, q = 0.078
	Agamidae vs. Typhlopidae: pseudo-F = 1.017, q = 0.393	Agamidae vs. Typhlopidae: pseudo-F = 0.92, q = 0.5
	Agamidae vs. Viperidae: pseudo-F = 1.793, q = 0.057	Agamidae vs. Viperidae: pseudo-F = 2.525, q = 0.078
	Colubridae vs. Dibamidae: pseudo-F = 1.585, q = 0.038	Colubridae vs. Dibamidae: pseudo-F = 7.413, q = 0.011
	Colubridae vs. Elapidae: pseudo-F = 2.741, q = 0.005	Colubridae vs. Elapidae: pseudo-F = 11.056, q = 0.008
	Colubridae vs. Gekkonidae: pseudo-F = 2.336, q = 0.005	Colubridae vs. Gekkonidae: pseudo-F = 6.732, q = 0.008
	Colubridae vs. Geoemydidae: pseudo-F = 1.108, q = 0.276	Colubridae vs. Geoemydidae: pseudo-F = 2.645, q = 0.054
	Colubridae vs. Homalopsidae: pseudo-F = 1.295, q = 0.123	Colubridae vs. Homalopsidae: pseudo-F = 1.526, q = 0.29
	Colubridae vs. Scincidae: pseudo-F = 4.033, q = 0.005	Colubridae vs. Scincidae: pseudo-F = 9.961, q = 0.008
	Colubridae vs. Typhlopidae: pseudo-F = 1.117, q = 0.257	Colubridae vs. Typhlopidae: pseudo-F = 2.981, q = 0.054
	Colubridae vs. Viperidae: pseudo-F = 1.311, q = 0.106	Colubridae vs. Viperidae: pseudo-F = 0.669, q = 0.737
	Dibamidae vs. Elapidae: pseudo-F = 2.161, q = 0.057	Dibamidae vs. Elapidae: pseudo-F = 2.44, q = 0.165
	Dibamidae vs. Gekkonidae: pseudo-F = 1.221, q = 0.184	Dibamidae vs. Gekkonidae: pseudo-F = 2.553, q = 0.099
	Dibamidae vs. Geoemydidae: pseudo-F = 1.371, q = 0.127	Dibamidae vs. Geoemydidae: pseudo-F = 3.081, q = 0.068
	Dibamidae vs. Homalopsidae: pseudo-F = 2.038, q = 0.372	Dibamidae vs. Homalopsidae: pseudo-F = 6.203, q = 0.411
	Dibamidae vs. Scincidae: pseudo-F = 1.151, q = 0.23	Dibamidae vs. Scincidae: pseudo-F = 2.39, q = 0.104
	Dibamidae vs. Typhlopidae: pseudo-F = 1.406, q = 0.292	Dibamidae vs. Typhlopidae: pseudo-F = 1.5, q = 0.486
	Dibamidae vs. Viperidae: pseudo-F = 2.109, q = 0.03	Dibamidae vs. Viperidae: pseudo-F = 9.5, q = 0.029
	Elapidae vs. Gekkonidae: pseudo-F = 2.961, q = 0.005	Elapidae vs. Gekkonidae: pseudo-F = 5.278, q = 0.011
	Elapidae vs. Geoemydidae: pseudo-F = 2.355, q = 0.008	Elapidae vs. Geoemydidae: pseudo-F = 2.319, q = 0.104
	Elapidae vs. Homalopsidae: pseudo-F = 1.93, q = 0.061	Elapidae vs. Homalopsidae: pseudo-F = 1.709, q = 0.276
	Elapidae vs. Scincidae: pseudo-F = 3.59, q = 0.005	Elapidae vs. Scincidae: pseudo-F = 6.226, q = 0.008
	Elapidae vs. Typhlopidae: pseudo-F = 2.293, q = 0.048	Elapidae vs. Typhlopidae: pseudo-F = 1.986, q = 0.212
	Elapidae vs. Viperidae: pseudo-F = 2.954, q = 0.005	Elapidae vs. Viperidae: pseudo-F = 6.985, q = 0.008
	Gekkonidae vs. Geoemydidae: pseudo-F = 1.281, q = 0.16	Gekkonidae vs. Geoemydidae: pseudo-F = 0.95, q = 0.486
	Gekkonidae vs. Homalopsidae: pseudo-F = 1.48, q = 0.082	Gekkonidae vs. Homalopsidae: pseudo-F = 1.248, q = 0.331
	Gekkonidae vs. Scincidae: pseudo-F = 1.634, q = 0.061	Gekkonidae vs. Scincidae: pseudo-F = 0.912, q = 0.486
	Gekkonidae vs. Typhlopidae: pseudo-F = 1.018, q = 0.393	Gekkonidae vs. Typhlopidae: pseudo-F = 0.879, q = 0.542
	Gekkonidae vs. Viperidae: pseudo-F = 2.557, q = 0.008	Gekkonidae vs. Viperidae: pseudo-F = 2.765, q = 0.054
	Geoemydidae vs. Homalopsidae: pseudo-F = 1.145, q = 0.292	Geoemydidae vs. Homalopsidae: pseudo-F = 1.353, q = 0.29
	Geoemydidae vs. Scincidae: pseudo-F = 1.316, q = 0.122	Geoemydidae vs. Scincidae: pseudo-F = 1.173, q = 0.374
	Geoemydidae vs. Typhlopidae: pseudo-F = 0.914, q = 0.579	Geoemydidae vs. Typhlopidae: pseudo-F = 0.839, q = 0.576
	Geoemydidae vs. Viperidae: pseudo-F = 1.497, q = 0.057	Geoemydidae vs. Viperidae: pseudo-F = 2.433, q = 0.053
	Homalopsidae vs. Scincidae: pseudo-F = 1.457, q = 0.061	Homalopsidae vs. Scincidae: pseudo-F = 1.475, q = 0.248
	Homalopsidae vs. Typhlopidae: pseudo-F = 1.613, q = 0.107	Homalopsidae vs. Typhlopidae: pseudo-F = 0.971, q = 0.576
	Homalopsidae vs. Viperidae: pseudo-F = 1.596, q = 0.057	Homalopsidae vs. Viperidae: pseudo-F = 2.198, q = 0.276
	Scincidae vs. Typhlopidae: pseudo-F = 1.152, q = 0.275	Scincidae vs. Typhlopidae: pseudo-F = 0.765, q = 0.558
	Scincidae vs. Viperidae: pseudo-F = 3.698, q = 0.005	Scincidae vs. Viperidae: pseudo-F = 3.936, q = 0.029
	Typhlopidae vs. Viperidae: pseudo-F = 1.412, q = 0.057	Typhlopidae vs. Viperidae: pseudo-F = 2.749, q = 0.104
Host Suborder	Cryptodira vs. Lacertilia: pseudo-F = 1.209, q = 0.161	Cryptodira vs. Lacertilia: pseudo-F = 0.942, q = 0.398
	Cryptodira vs. Serpentes: pseudo-F = 1.168, q = 0.161	Cryptodira vs. Serpentes: pseudo-F = 1.757, q = 0.135
	Lacertilia vs. Serpentes: pseudo-F = 4.285, q = 0.003	Lacertilia vs. Serpentes: pseudo-F = 9.78, q = 0.003
Island	Calayan vs. Camiguin Norte: pseudo-F = 2.563, q = 0.002	Calayan vs. Camiguin Norte: pseudo-F = 4.34, q = 0.01
	Calayan vs. Luzon: pseudo-F = 7.901, q = 0.001	Calayan vs. Luzon: pseudo-F = 11.406, q = 0.006
	Calayan vs. Negros: pseudo-F = 3.622, q = 0.001	Calayan vs. Negros: pseudo-F = 2.294, q = 0.086
	Camiguin Norte vs. Luzon: pseudo-F = 2.523, q = 0.001	Camiguin Norte vs. Luzon: pseudo-F = 1.293, q = 0.222
	Camiguin Norte vs. Negros: pseudo-F = 2.161, q = 0.001	Camiguin Norte vs. Negros: pseudo-F = 1.775, q = 0.121
	Luzon vs. Negros: pseudo-F = 2.275, q = 0.001	Luzon vs. Negros: pseudo-F = 3.613, q = 0.01
