# Supplementary material for: Host habitat shapes the gut microbiomes of insular reptilian hosts in the Philippines
Source: ISME Commun. 2025 Sep 4;5(1):ycaf141. doi: 10.1093/ismeco/ycaf141 (PMC12456179; doi:10.1093/ismeco/ycaf141)
Supplement: 2025_08_06_Smith_et_al_Supp_Table4_ycaf141 [file 2025_08_06_smith_et_al_supp_table4_ycaf141.xlsx]

## Sheet: Supp. Table 4 Alpha Div Tax
	Observed OTUs	Shannon Diversity	Faith's Phylogenetic Diversity
Host Family	Agamidae (n=29) vs. Colubridae (n=61): H = 1.021, q = 0.426	Agamidae (n=29) vs. Colubridae (n=61): H = 0.34, q = 0.738	Agamidae (n=29) vs. Colubridae (n=61): H = 0.007, q = 0.956
	Agamidae (n=29) vs. Dibamidae (n=2): H = 0.015, q = 0.904	Agamidae (n=29) vs. Dibamidae (n=2): H = 0.103, q = 0.866	Agamidae (n=29) vs. Dibamidae (n=2): H = 1.093, q = 0.545
	Agamidae (n=29) vs. Elapidae (n=7): H = 2.752, q = 0.273	Agamidae (n=29) vs. Elapidae (n=7): H = 1.208, q = 0.509	Agamidae (n=29) vs. Elapidae (n=7): H = 0.489, q = 0.623
	Agamidae (n=29) vs. Gekkonidae (n=42): H = 2.937, q = 0.273	Agamidae (n=29) vs. Gekkonidae (n=42): H = 1.778, q = 0.41	Agamidae (n=29) vs. Gekkonidae (n=42): H = 0.811, q = 0.552
	Agamidae (n=29) vs. Geoemydidae (n=8): H = 0.034, q = 0.888	Agamidae (n=29) vs. Geoemydidae (n=8): H = 0.005, q = 0.978	Agamidae (n=29) vs. Geoemydidae (n=8): H = 0.851, q = 0.552
	Agamidae (n=29) vs. Homalopsidae (n=2): H = 0.162, q = 0.814	Agamidae (n=29) vs. Homalopsidae (n=2): H = 0.058, q = 0.886	Agamidae (n=29) vs. Homalopsidae (n=2): H = 0.931, q = 0.545
	Agamidae (n=29) vs. Scincidae (n=49): H = 8.351, q = 0.035	Agamidae (n=29) vs. Scincidae (n=49): H = 6.869, q = 0.076	Agamidae (n=29) vs. Scincidae (n=49): H = 8.172, q = 0.064
	Agamidae (n=29) vs. Typhlopidae (n=4): H = 0.027, q = 0.888	Agamidae (n=29) vs. Typhlopidae (n=4): H = 0.003, q = 0.978	Agamidae (n=29) vs. Typhlopidae (n=4): H = 0.076, q = 0.881
	Agamidae (n=29) vs. Viperidae (n=13): H = 1.466, q = 0.339	Agamidae (n=29) vs. Viperidae (n=13): H = 0.098, q = 0.866	Agamidae (n=29) vs. Viperidae (n=13): H = 1.888, q = 0.381
	Colubridae (n=61) vs. Dibamidae (n=2): H = 0.26, q = 0.742	Colubridae (n=61) vs. Dibamidae (n=2): H = 0.444, q = 0.724	Colubridae (n=61) vs. Dibamidae (n=2): H = 0.961, q = 0.545
	Colubridae (n=61) vs. Elapidae (n=7): H = 5.064, q = 0.157	Colubridae (n=61) vs. Elapidae (n=7): H = 3.485, q = 0.31	Colubridae (n=61) vs. Elapidae (n=7): H = 0.919, q = 0.545
	Colubridae (n=61) vs. Gekkonidae (n=42): H = 3.357, q = 0.27	Colubridae (n=61) vs. Gekkonidae (n=42): H = 4.328, q = 0.211	Colubridae (n=61) vs. Gekkonidae (n=42): H = 1.041, q = 0.545
	Colubridae (n=61) vs. Geoemydidae (n=8): H = 2.568, q = 0.273	Colubridae (n=61) vs. Geoemydidae (n=8): H = 0.316, q = 0.738	Colubridae (n=61) vs. Geoemydidae (n=8): H = 0.914, q = 0.545
	Colubridae (n=61) vs. Homalopsidae (n=2): H = 1.937, q = 0.315	Colubridae (n=61) vs. Homalopsidae (n=2): H = 1.383, q = 0.473	Colubridae (n=61) vs. Homalopsidae (n=2): H = 0.744, q = 0.564
	Colubridae (n=61) vs. Scincidae (n=49): H = 13.218, q = 0.012	Colubridae (n=61) vs. Scincidae (n=49): H = 17.9, q = 0.001	Colubridae (n=61) vs. Scincidae (n=49): H = 12.23, q = 0.011
	Colubridae (n=61) vs. Typhlopidae (n=4): H = 0.298, q = 0.731	Colubridae (n=61) vs. Typhlopidae (n=4): H = 0.048, q = 0.886	Colubridae (n=61) vs. Typhlopidae (n=4): H = 0.329, q = 0.689
	Colubridae (n=61) vs. Viperidae (n=13): H = 1.475, q = 0.339	Colubridae (n=61) vs. Viperidae (n=13): H = 0, q = 0.994	Colubridae (n=61) vs. Viperidae (n=13): H = 2.738, q = 0.315
	Dibamidae (n=2) vs. Elapidae (n=7): H = 0.771, q = 0.503	Dibamidae (n=2) vs. Elapidae (n=7): H = 1.371, q = 0.473	Dibamidae (n=2) vs. Elapidae (n=7): H = 2.143, q = 0.358
	Dibamidae (n=2) vs. Gekkonidae (n=42): H = 1.27, q = 0.377	Dibamidae (n=2) vs. Gekkonidae (n=42): H = 0.317, q = 0.738	Dibamidae (n=2) vs. Gekkonidae (n=42): H = 0.917, q = 0.545
	Dibamidae (n=2) vs. Geoemydidae (n=8): H = 2.455, q = 0.273	Dibamidae (n=2) vs. Geoemydidae (n=8): H = 2.455, q = 0.335	Dibamidae (n=2) vs. Geoemydidae (n=8): H = 0.614, q = 0.58
	Dibamidae (n=2) vs. Homalopsidae (n=2): H = 2.4, q = 0.273	Dibamidae (n=2) vs. Homalopsidae (n=2): H = 2.4, q = 0.335	Dibamidae (n=2) vs. Homalopsidae (n=2): H = 0.6, q = 0.58
	Dibamidae (n=2) vs. Scincidae (n=49): H = 2.263, q = 0.284	Dibamidae (n=2) vs. Scincidae (n=49): H = 1.592, q = 0.444	Dibamidae (n=2) vs. Scincidae (n=49): H = 0.002, q = 0.961
	Dibamidae (n=2) vs. Typhlopidae (n=4): H = 0.055, q = 0.888	Dibamidae (n=2) vs. Typhlopidae (n=4): H = 0.214, q = 0.791	Dibamidae (n=2) vs. Typhlopidae (n=4): H = 3.429, q = 0.24
	Dibamidae (n=2) vs. Viperidae (n=13): H = 0.721, q = 0.509	Dibamidae (n=2) vs. Viperidae (n=13): H = 0.462, q = 0.724	Dibamidae (n=2) vs. Viperidae (n=13): H = 3.49, q = 0.24
	Elapidae (n=7) vs. Gekkonidae (n=42): H = 8.411, q = 0.035	Elapidae (n=7) vs. Gekkonidae (n=42): H = 6.612, q = 0.076	Elapidae (n=7) vs. Gekkonidae (n=42): H = 2.207, q = 0.358
	Elapidae (n=7) vs. Geoemydidae (n=8): H = 1.085, q = 0.419	Elapidae (n=7) vs. Geoemydidae (n=8): H = 1.085, q = 0.515	Elapidae (n=7) vs. Geoemydidae (n=8): H = 2.625, q = 0.316
	Elapidae (n=7) vs. Homalopsidae (n=2): H = 0.086, q = 0.888	Elapidae (n=7) vs. Homalopsidae (n=2): H = 0.086, q = 0.866	Elapidae (n=7) vs. Homalopsidae (n=2): H = 2.143, q = 0.358
	Elapidae (n=7) vs. Scincidae (n=49): H = 10.94, q = 0.021	Elapidae (n=7) vs. Scincidae (n=49): H = 11.269, q = 0.018	Elapidae (n=7) vs. Scincidae (n=49): H = 7.093, q = 0.087
	Elapidae (n=7) vs. Typhlopidae (n=4): H = 1.75, q = 0.315	Elapidae (n=7) vs. Typhlopidae (n=4): H = 2.893, q = 0.335	Elapidae (n=7) vs. Typhlopidae (n=4): H = 2.893, q = 0.308
	Elapidae (n=7) vs. Viperidae (n=13): H = 5.465, q = 0.146	Elapidae (n=7) vs. Viperidae (n=13): H = 2.388, q = 0.335	Elapidae (n=7) vs. Viperidae (n=13): H = 0.265, q = 0.718
	Gekkonidae (n=42) vs. Geoemydidae (n=8): H = 3.238, q = 0.27	Gekkonidae (n=42) vs. Geoemydidae (n=8): H = 2.606, q = 0.335	Gekkonidae (n=42) vs. Geoemydidae (n=8): H = 0.158, q = 0.798
	Gekkonidae (n=42) vs. Homalopsidae (n=2): H = 1.829, q = 0.315	Gekkonidae (n=42) vs. Homalopsidae (n=2): H = 1.984, q = 0.376	Gekkonidae (n=42) vs. Homalopsidae (n=2): H = 0.384, q = 0.669
	Gekkonidae (n=42) vs. Scincidae (n=49): H = 1.8, q = 0.315	Gekkonidae (n=42) vs. Scincidae (n=49): H = 2.008, q = 0.376	Gekkonidae (n=42) vs. Scincidae (n=49): H = 6.289, q = 0.091
	Gekkonidae (n=42) vs. Typhlopidae (n=4): H = 2.432, q = 0.273	Gekkonidae (n=42) vs. Typhlopidae (n=4): H = 0.95, q = 0.55	Gekkonidae (n=42) vs. Typhlopidae (n=4): H = 0.024, q = 0.917
	Gekkonidae (n=42) vs. Viperidae (n=13): H = 0.039, q = 0.888	Gekkonidae (n=42) vs. Viperidae (n=13): H = 2.704, q = 0.335	Gekkonidae (n=42) vs. Viperidae (n=13): H = 6.531, q = 0.091
	Geoemydidae (n=8) vs. Homalopsidae (n=2): H = 0.068, q = 0.888	Geoemydidae (n=8) vs. Homalopsidae (n=2): H = 1.091, q = 0.515	Geoemydidae (n=8) vs. Homalopsidae (n=2): H = 0.614, q = 0.58
	Geoemydidae (n=8) vs. Scincidae (n=49): H = 8.581, q = 0.035	Geoemydidae (n=8) vs. Scincidae (n=49): H = 7.6, q = 0.066	Geoemydidae (n=8) vs. Scincidae (n=49): H = 1.539, q = 0.46
	Geoemydidae (n=8) vs. Typhlopidae (n=4): H = 2.885, q = 0.273	Geoemydidae (n=8) vs. Typhlopidae (n=4): H = 0.721, q = 0.614	Geoemydidae (n=8) vs. Typhlopidae (n=4): H = 0.029, q = 0.917
	Geoemydidae (n=8) vs. Viperidae (n=13): H = 2.774, q = 0.273	Geoemydidae (n=8) vs. Viperidae (n=13): H = 0.425, q = 0.724	Geoemydidae (n=8) vs. Viperidae (n=13): H = 5.371, q = 0.115
	Homalopsidae (n=2) vs. Scincidae (n=49): H = 4.559, q = 0.184	Homalopsidae (n=2) vs. Scincidae (n=49): H = 4.559, q = 0.211	Homalopsidae (n=2) vs. Scincidae (n=49): H = 0.038, q = 0.917
	Homalopsidae (n=2) vs. Typhlopidae (n=4): H = 3.429, q = 0.27	Homalopsidae (n=2) vs. Typhlopidae (n=4): H = 0.857, q = 0.57	Homalopsidae (n=2) vs. Typhlopidae (n=4): H = 3.429, q = 0.24
	Homalopsidae (n=2) vs. Viperidae (n=13): H = 1.846, q = 0.315	Homalopsidae (n=2) vs. Viperidae (n=13): H = 2.337, q = 0.335	Homalopsidae (n=2) vs. Viperidae (n=13): H = 3.49, q = 0.24
	Scincidae (n=49) vs. Typhlopidae (n=4): H = 4.219, q = 0.2	Scincidae (n=49) vs. Typhlopidae (n=4): H = 2.505, q = 0.335	Scincidae (n=49) vs. Typhlopidae (n=4): H = 2, q = 0.373
	Scincidae (n=49) vs. Viperidae (n=13): H = 1.727, q = 0.315	Scincidae (n=49) vs. Viperidae (n=13): H = 7.896, q = 0.066	Scincidae (n=49) vs. Viperidae (n=13): H = 16.164, q = 0.003
	Typhlopidae (n=4) vs. Viperidae (n=13): H = 1.551, q = 0.339	Typhlopidae (n=4) vs. Viperidae (n=13): H = 0.205, q = 0.791	Typhlopidae (n=4) vs. Viperidae (n=13): H = 5.654, q = 0.112
Host Suborder	Cryptodira (n=8) vs. Lacertilia (n=122): H = 4.003, q = 0.068	Cryptodira (n=8) vs. Lacertilia (n=122): H = 3.212, q = 0.11	Cryptodira (n=8) vs. Lacertilia (n=122): H = 0.027, q = 0.869
	Cryptodira (n=8) vs. Serpentes (n=87): H = 2.114, q = 0.146	Cryptodira (n=8) vs. Serpentes (n=87): H = 0.173, q = 0.678	Cryptodira (n=8) vs. Serpentes (n=87): H = 1.621, q = 0.304
	Lacertilia (n=122) vs. Serpentes (n=87): H = 8.225, q = 0.012	Lacertilia (n=122) vs. Serpentes (n=87): H = 13.851, q = 0.001	Lacertilia (n=122) vs. Serpentes (n=87): H = 10.268, q = 0.004
