# Supplementary material for: Host habitat shapes the gut microbiomes of insular reptilian hosts in the Philippines
Source: ISME Commun. 2025 Sep 4;5(1):ycaf141. doi: 10.1093/ismeco/ycaf141 (PMC12456179; doi:10.1093/ismeco/ycaf141)
Supplement: 2025_08_06_Smith_et_al_Supp_Table5_ycaf141 [file 2025_08_06_smith_et_al_supp_table5_ycaf141.xlsx]

## Sheet: Supp. Table 5 Rel Abund Tax
	Proteobacteria	Firmicutes
Host Family ANOVA	Host Family: df = 9, F = 7.169, p = 4.87 x 10-9	Host Family: df = 9, F = 5.831, p = 3.1 x 10-7
Host Family Tukey HSD	Colubridae (n=61) vs. Agamidae (n=29): X̅1 - X̅2 = 0.267 [0.069, 0.466], q = 0.001	Colubridae (n=61) vs. Agamidae (n=29): X̅1 - X̅2 = -0.082 [-0.208, 0.044], q = 0.5496
	Dibamidae (n=2) vs. Agamidae (n=29): X̅1 - X̅2 = -0.413 [-1.057, 0.23], q = 0.5617	Dibamidae (n=2) vs. Agamidae (n=29): X̅1 - X̅2 = 0.365 [-0.044, 0.773], q = 0.1249
	Dibamidae (n=2) vs. Colubridae (n=61): X̅1 - X̅2 = -0.68 [-1.313, -0.048], q = 0.0239	Dibamidae (n=2) vs. Colubridae (n=61): X̅1 - X̅2 = 0.446 [0.045, 0.848], q = 0.0165
	Elapidae (n=7) vs. Agamidae (n=29): X̅1 - X̅2 = -0.228 [-0.598, 0.143], q = 0.6232	Elapidae (n=7) vs. Agamidae (n=29): X̅1 - X̅2 = -0.107 [-0.343, 0.128], q = 0.9067
	Elapidae (n=7) vs. Colubridae (n=61): X̅1 - X̅2 = -0.495 [-0.846, -0.144], q = 0.0005	Elapidae (n=7) vs. Colubridae (n=61): X̅1 - X̅2 = -0.026 [-0.249, 0.197], q = 1
	Elapidae (n=7) vs. Dibamidae (n=2): X̅1 - X̅2 = 0.185 [-0.52, 0.891], q = 0.9978	Elapidae (n=7) vs. Dibamidae (n=2): X̅1 - X̅2 = -0.472 [-0.92, -0.024], q = 0.0298
	Gekkonidae (n=42) vs. Agamidae (n=29): X̅1 - X̅2 = 0.036 [-0.177, 0.248], q = 0.9999	Gekkonidae (n=42) vs. Agamidae (n=29): X̅1 - X̅2 = 0.068 [-0.067, 0.202], q = 0.8466
	Gekkonidae (n=42) vs. Colubridae (n=61): X̅1 - X̅2 = -0.231 [-0.408, -0.055], q = 0.0016	Gekkonidae (n=42) vs. Colubridae (n=61): X̅1 - X̅2 = 0.149 [0.037, 0.261], q = 0.0013
	Gekkonidae (n=42) vs. Dibamidae (n=2): X̅1 - X̅2 = 0.449 [-0.188, 1.086], q = 0.423	Gekkonidae (n=42) vs. Dibamidae (n=2): X̅1 - X̅2 = -0.297 [-0.702, 0.107], q = 0.3606
	Gekkonidae (n=42) vs. Elapidae (n=7): X̅1 - X̅2 = 0.264 [-0.096, 0.623], q = 0.3634	Gekkonidae (n=42) vs. Elapidae (n=7): X̅1 - X̅2 = 0.175 [-0.053, 0.403], q = 0.3018
	Geoemydidae (n=8) vs. Agamidae (n=29): X̅1 - X̅2 = -0.007 [-0.359, 0.344], q = 1	Geoemydidae (n=8) vs. Agamidae (n=29): X̅1 - X̅2 = 0.021 [-0.203, 0.244], q = 1
	Geoemydidae (n=8) vs. Colubridae (n=61): X̅1 - X̅2 = -0.275 [-0.606, 0.056], q = 0.1992	Geoemydidae (n=8) vs. Colubridae (n=61): X̅1 - X̅2 = 0.102 [-0.108, 0.312], q = 0.8671
	Geoemydidae (n=8) vs. Dibamidae (n=2): X̅1 - X̅2 = 0.406 [-0.29, 1.101], q = 0.6922	Geoemydidae (n=8) vs. Dibamidae (n=2): X̅1 - X̅2 = -0.344 [-0.786, 0.097], q = 0.2787
	Geoemydidae (n=8) vs. Elapidae (n=7): X̅1 - X̅2 = 0.22 [-0.235, 0.676], q = 0.8709	Geoemydidae (n=8) vs. Elapidae (n=7): X̅1 - X̅2 = 0.128 [-0.161, 0.417], q = 0.9215
	Geoemydidae (n=8) vs. Gekkonidae (n=42): X̅1 - X̅2 = -0.043 [-0.383, 0.296], q = 1	Geoemydidae (n=8) vs. Gekkonidae (n=42): X̅1 - X̅2 = -0.047 [-0.262, 0.169], q = 0.9995
	Homalopsidae (n=2) vs. Agamidae (n=29): X̅1 - X̅2 = 0.158 [-0.485, 0.802], q = 0.9987	Homalopsidae (n=2) vs. Agamidae (n=29): X̅1 - X̅2 = -0.004 [-0.413, 0.404], q = 1
	Homalopsidae (n=2) vs. Colubridae (n=61): X̅1 - X̅2 = -0.109 [-0.741, 0.523], q = 0.9999	Homalopsidae (n=2) vs. Colubridae (n=61): X̅1 - X̅2 = 0.077 [-0.324, 0.479], q = 0.9998
	Homalopsidae (n=2) vs. Dibamidae (n=2): X̅1 - X̅2 = 0.572 [-0.308, 1.451], q = 0.5456	Homalopsidae (n=2) vs. Dibamidae (n=2): X̅1 - X̅2 = -0.369 [-0.928, 0.19], q = 0.521
	Homalopsidae (n=2) vs. Elapidae (n=7): X̅1 - X̅2 = 0.386 [-0.319, 1.092], q = 0.765	Homalopsidae (n=2) vs. Elapidae (n=7): X̅1 - X̅2 = 0.103 [-0.345, 0.551], q = 0.9992
	Homalopsidae (n=2) vs. Gekkonidae (n=42): X̅1 - X̅2 = 0.123 [-0.514, 0.759], q = 0.9998	Homalopsidae (n=2) vs. Gekkonidae (n=42): X̅1 - X̅2 = -0.072 [-0.476, 0.333], q = 0.9999
	Homalopsidae (n=2) vs. Geoemydidae (n=8): X̅1 - X̅2 = 0.166 [-0.53, 0.861], q = 0.999	Homalopsidae (n=2) vs. Geoemydidae (n=8): X̅1 - X̅2 = -0.025 [-0.466, 0.417], q = 1
	Scincidae (n=49) vs. Agamidae (n=29): X̅1 - X̅2 = 0.022 [-0.184, 0.228], q = 1	Scincidae (n=49) vs. Agamidae (n=29): X̅1 - X̅2 = 0.086 [-0.045, 0.217], q = 0.5235
	Scincidae (n=49) vs. Colubridae (n=61): X̅1 - X̅2 = -0.245 [-0.414, -0.077], q = 0.0002	Scincidae (n=49) vs. Colubridae (n=61): X̅1 - X̅2 = 0.168 [0.061, 0.275], q = 0.00005
	Scincidae (n=49) vs. Dibamidae (n=2): X̅1 - X̅2 = 0.435 [-0.2, 1.07], q = 0.4659	Scincidae (n=49) vs. Dibamidae (n=2): X̅1 - X̅2 = -0.279 [-0.682, 0.125], q = 0.4531
	Scincidae (n=49) vs. Elapidae (n=7): X̅1 - X̅2 = 0.25 [-0.106, 0.605], q = 0.4294	Scincidae (n=49) vs. Elapidae (n=7): X̅1 - X̅2 = 0.194 [-0.032, 0.419], q = 0.164
	Scincidae (n=49) vs. Gekkonidae (n=42): X̅1 - X̅2 = -0.014 [-0.199, 0.171], q = 1	Scincidae (n=49) vs. Gekkonidae (n=42): X̅1 - X̅2 = 0.019 [-0.099, 0.136], q = 1
	Scincidae (n=49) vs. Geoemydidae (n=8): X̅1 - X̅2 = 0.029 [-0.306, 0.365], q = 1	Scincidae (n=49) vs. Geoemydidae (n=8): X̅1 - X̅2 = 0.066 [-0.147, 0.279], q = 0.9928
	Scincidae (n=49) vs. Homalopsidae (n=2): X̅1 - X̅2 = -0.137 [-0.771, 0.498], q = 0.9996	Scincidae (n=49) vs. Homalopsidae (n=2): X̅1 - X̅2 = 0.09 [-0.313, 0.494], q = 0.9994
	Typhlopidae (n=4) vs. Agamidae (n=29): X̅1 - X̅2 = 0.094 [-0.375, 0.563], q = 0.9998	Typhlopidae (n=4) vs. Agamidae (n=29): X̅1 - X̅2 = -0.081 [-0.379, 0.217], q = 0.9972
	Typhlopidae (n=4) vs. Colubridae (n=61): X̅1 - X̅2 = -0.173 [-0.627, 0.281], q = 0.9685	Typhlopidae (n=4) vs. Colubridae (n=61): X̅1 - X̅2 = 0.001 [-0.288, 0.289], q = 1
	Typhlopidae (n=4) vs. Dibamidae (n=2): X̅1 - X̅2 = 0.507 [-0.255, 1.269], q = 0.5093	Typhlopidae (n=4) vs. Dibamidae (n=2): X̅1 - X̅2 = -0.446 [-0.93, 0.038], q = 0.0997
	Typhlopidae (n=4) vs. Elapidae (n=7): X̅1 - X̅2 = 0.322 [-0.23, 0.873], q = 0.6914	Typhlopidae (n=4) vs. Elapidae (n=7): X̅1 - X̅2 = 0.026 [-0.324, 0.377], q = 1
	Typhlopidae (n=4) vs. Gekkonidae (n=42): X̅1 - X̅2 = 0.058 [-0.402, 0.519], q = 1	Typhlopidae (n=4) vs. Gekkonidae (n=42): X̅1 - X̅2 = -0.148 [-0.441, 0.144], q = 0.8354
	Typhlopidae (n=4) vs. Geoemydidae (n=8): X̅1 - X̅2 = 0.102 [-0.437, 0.64], q = 0.9999	Typhlopidae (n=4) vs. Geoemydidae (n=8): X̅1 - X̅2 = -0.102 [-0.444, 0.241], q = 0.9946
	Typhlopidae (n=4) vs. Homalopsidae (n=2): X̅1 - X̅2 = -0.064 [-0.826, 0.698], q = 1	Typhlopidae (n=4) vs. Homalopsidae (n=2): X̅1 - X̅2 = -0.077 [-0.561, 0.407], q = 1
	Typhlopidae (n=4) vs. Scincidae (n=49): X̅1 - X̅2 = 0.072 [-0.385, 0.53], q = 1	Typhlopidae (n=4) vs. Scincidae (n=49): X̅1 - X̅2 = -0.167 [-0.458, 0.123], q = 0.7086
	Viperidae (n=13) vs. Agamidae (n=29): X̅1 - X̅2 = 0.382 [0.089, 0.676], q = 0.0018	Viperidae (n=13) vs. Agamidae (n=29): X̅1 - X̅2 = -0.142 [-0.329, 0.044], q = 0.31
	Viperidae (n=13) vs. Colubridae (n=61): X̅1 - X̅2 = 0.115 [-0.154, 0.384], q = 0.9353	Viperidae (n=13) vs. Colubridae (n=61): X̅1 - X̅2 = -0.06 [-0.231, 0.11], q = 0.9808
	Viperidae (n=13) vs. Dibamidae (n=2): X̅1 - X̅2 = 0.796 [0.127, 1.464], q = 0.007	Viperidae (n=13) vs. Dibamidae (n=2): X̅1 - X̅2 = -0.507 [-0.931, -0.083], q = 0.0067
	Viperidae (n=13) vs. Elapidae (n=7): X̅1 - X̅2 = 0.61 [0.198, 1.023], q = 0.0002	Viperidae (n=13) vs. Elapidae (n=7): X̅1 - X̅2 = -0.035 [-0.297, 0.227], q = 1
	Viperidae (n=13) vs. Gekkonidae (n=42): X̅1 - X̅2 = 0.347 [0.067, 0.626], q = 0.0039	Viperidae (n=13) vs. Gekkonidae (n=42): X̅1 - X̅2 = -0.21 [-0.387, -0.032], q = 0.0077
	Viperidae (n=13) vs. Geoemydidae (n=8): X̅1 - X̅2 = 0.39 [-0.006, 0.785], q = 0.057	Viperidae (n=13) vs. Geoemydidae (n=8): X̅1 - X̅2 = -0.163 [-0.414, 0.088], q = 0.5492
	Viperidae (n=13) vs. Homalopsidae (n=2): X̅1 - X̅2 = 0.224 [-0.444, 0.892], q = 0.9869	Viperidae (n=13) vs. Homalopsidae (n=2): X̅1 - X̅2 = -0.138 [-0.562, 0.286], q = 0.9894
	Viperidae (n=13) vs. Scincidae (n=49): X̅1 - X̅2 = 0.361 [0.086, 0.635], q = 0.0016	Viperidae (n=13) vs. Scincidae (n=49): X̅1 - X̅2 = -0.228 [-0.403, -0.054], q = 0.0017
	Viperidae (n=13) vs. Typhlopidae (n=4): X̅1 - X̅2 = 0.288 [-0.215, 0.791], q = 0.7138	Viperidae (n=13) vs. Typhlopidae (n=4): X̅1 - X̅2 = -0.061 [-0.381, 0.258], q = 0.9998
